# Supplementary material for: CytoCellDB: a comprehensive resource for exploring extrachromosomal DNA in cancer cell lines
Source: NAR Cancer. 2024 Aug 1;6(3):zcae035. doi: 10.1093/narcan/zcae035 (PMC11292414; doi:10.1093/narcan/zcae035)
Supplement: zcae035_Supplemental_Files [file zcae035_supplemental_files.zip]

Archive with 2 entries (2 files):
- CytoCellDB_Supplementary (1).pdf
- CytoCellDB_Supp_File1.xlsx
