# Supplementary material for: CytoCellDB: a comprehensive resource for exploring extrachromosomal DNA in cancer cell lines
Source: NAR Cancer. 2024 Aug 1;6(3):zcae035. doi: 10.1093/narcan/zcae035 (PMC11292414; doi:10.1093/narcan/zcae035)
Supplement: zcae035_Supplemental_Files [file zcae035_supplemental_files.zip › CytoCellDB_Supp_File1.xlsx]

## Sheet: Sheet1
CCLE_Name_Format	ECDNA	HSR	karyo_conf_numeric	Validation source	WGS accessions	ATAC-seq accessions	notes	AA prediction	Amplicon Repository AA Prediction	AA -AMP Type	AA - genes_on_ecDNA	AA_AMP_Max_CN	AA_AMP_Median_CN	AA_Complexity_Scores	CH prediction1	CH - genes on ecDNA	CH prediction2	CH - genes on ecDNA	SS_prediction_Detailed	SS-High Confidence Chromosomes	SS - Low Confidence Chromosomes	cellosaurus	ATCC	DSMZ	ATCC_karyotype_text	DSMZ_karyotype	% polyploidy	ploidy classification	bimodal classification	modal chromosome number	modal range	marker chromosomes (average #)	range of marker chromosomes	Chromosome loss	Chromosome gains	INS	DEL	ADD	DUP	TRANS	INV	DER	ISO	DIC	DepMap_ID	cell_line_name	stripped_cell_line_name	alias	COSMICID
HCC827_LUNG	N	Y	3	Turner et al. 2017 Nature	SRR8639147	SRP354005, SRP428813		Y	Y	['Complex non-cyclic', 'Linear amplification', 'BFB', 'ecDNA']	['EGFR', 'EGFR-AS1', 'SEC61G', 'VSTM2A', 'VSTM2A-OT1', 'ELOC', 'LY96', 'RDH10', 'RDH10-AS1', 'RPL7', 'STAU2', 'STAU2-AS1', 'TMEM70', 'UBE2W', 'ADCY8', 'ARFGEF1', 'ASAP1', 'ASAP1-IT1', 'ASAP1-IT2', 'BTG3', 'BTG3-AS1', 'C21orf91', 'C21orf91-OT1', 'CASC11', 'CASC19', 'CASC21', 'CASC8', 'CCAT1', 'CCAT2', 'CCDC26', 'CHODL', 'CHODL-AS1', 'CPA6', 'CXADR', 'DNAJC5B', 'EFR3A', 'FAM49B', 'GSDMC', 'HHLA1', …	{'amplicon1': 53.78588728071532, 'amplicon2': 43.20157972047557, 'amplicon3': 62.32825349358132, 'amplicon4': 10.368001349233984, 'amplicon5': 36.48614211534695, 'amplicon6': 10.307223094258193, 'amplicon7': 38.92705284193973, 'amplicon8': 10.091605215327254}	{'amplicon1': 10.821108606796622, 'amplicon2': 43.20157972047557, 'amplicon3': 40.20970296567808, 'amplicon4': 6.1614881031092255, 'amplicon5': 16.52504211525928, 'amplicon6': 10.307223094258193, 'amplicon7': 37.51626454964652, 'amplicon8': 10.091605215327254}	{'amplicon1': 1.8426711299973788, 'amplicon2': 0.1833347833788843, 'amplicon3': 1.5584819654095543, 'amplicon4': 0.9535593801097684, 'amplicon5': 0.9925451708210296, 'amplicon6': 1.4377373959417228, 'amplicon7': 1.0579674537694128, 'amplicon8': 0.7019987615515295}			negative					HCC827	CRL-2868	ACC-566		human flat-moded hypotriploid karyotype with 6% polyploidy - 62(54-66)<3n>XXX/XXXX, -1, +7, +7, -9, -10, -15, -17, -18, -21, -22, +3 mar, +0-4 dmin, add(X)(p11), dup(2)(p1?p2?), add(3)(p11), add(6)(p21), add(7)(p12), add(7)(p22), add(7)(q21.2;HSR), add(21)(p11), der(21;22)(q10;q10), add(22)(p11) - 2 large submetacentric HSR markers present	6	hypotriploid	N	62	54-66	3		1, 9, 10, 15, 17, 18, 21, 22	7			add(X)(p11),add(3)(p11),add(6)(p21),add(7)(p12),add(7)(p22),add(7)(q21.2;HSR),add(21)(p11),add(22)(p11)	dup(2)(p1?p2?)			der(21;22)(q10;q10)			ACH-000012	HCC827	HCC827		1240146
HL60_HAEMATOPOIETIC_AND_LYMPHOID_TISSUE	Y	Y	3	ATCC, Turner et al. 2017 Nature	SRR4009290	SRX1621361,SRX1621362,SRX1621363,SRX1962076,SRX2512558,SRX2512559		Y		['ecDNA']	['CASC11', 'MYC']	{'amplicon1': 44.24671271568901}	{'amplicon1': 22.199247290958315}	{'amplicon1': 0.6492684363557939}	Y							HL-60	CCL-240	ACC-3	The stemline chromosome number is pseudodiploid with the 2S component occurring at 6.2%. Five markers (M2 through M6) were common to most S metaphases. DM's, which varied in numbers per cell, occurred in all metaphases karyotyped. HSR chromosomes were not detected.	human flat-moded hypotetraploid karyotype with hypodiploid sideline and 1.5% polyploidy - 82-88<4n>XX, -X, -X, -8, -8, -16, -17, -17, +18, +22, +2mar, ins(1;8)(p?31;q24hsr)x2, der(5)t(5;17)(q11;q11)x2, add(6)(q27)x2, der(9)del(9)(p13)t(9;14)(q?22;q?22)x2, der(14)t(9;14)(q?22;q?22)x2, der(16)t(16;17)(q22;q22)x1-2, add(18)(q21) - sideline with: -2, -5, -15, del(11)(q23.1q23.2) - c-myc amplicons pre…	1.5	mix (diploid, hypotetraploid, hypodiploid)	N		82-88	3	2023-02-05	2017-08-16	18, 22	ins(1;8)(p?31;q24hsr)x2	del(11)(q23.1q23.2)	add(6)(q27)x2,add(18)(q21)				der(5)t(5;17)(q11;q11)x2,der(9)del(9)(p13)t(9;14)(q?22;q?22)x2,der(14)t(9;14)(q?22;q?22)x2,der(16)t(16;17)(q22;q22)x1-2			ACH-000002	HL-60	HL60		905938
CORL311_LUNG	Y		3	Pongor et al. Cancer Discovery 2023	SRR8639226			Y	Y	['ecDNA', 'Linear amplification']	['AASDHPPT', 'ACAT1', 'ALG9', 'ALKBH8', 'ANKK1', 'ARHGAP20', 'ATM', 'BCO2', 'BTG4', 'C11orf1', 'C11orf52', 'C11orf53', 'C11orf65', 'C11orf87', 'C11orf88', 'CARD16', 'CARD17', 'CARD18', 'CASP1', 'CASP12', 'CASP17P', 'CASP1P2', 'CASP4', 'CASP5', 'CLDN25', 'COLCA1', 'COLCA2', 'CRYAB', 'CUL5', 'CWF19L2', 'DDX10', 'DIXDC1', 'DLAT', 'DRD2', 'DYNC2H1', 'ELMOD1', 'EXPH5', 'FDX1', 'FDXACB1', 'GRIA4', 'GUC…	{'amplicon1': 17.94481525377786, 'amplicon2': 6.27319304326756, 'amplicon3': 73.57759157368979}	{'amplicon1': 10.55541558307646, 'amplicon2': 6.27319304326756, 'amplicon3': 43.57873789805924}	{'amplicon1': 1.2019329958803224, 'amplicon2': 0.5793387190889664, 'amplicon3': 1.926235515738934}					Low Confidence		5																								ACH-000187	COR-L311	CORL311		687980
NCIH889_LUNG	Y		3	Pongor et al. Cancer Discovery 2023	SRR8670704			Y	Y	['ecDNA', 'Complex non-cyclic', 'BFB']	['AKIRIN1', 'BMP8A', 'BMP8B', 'GJA9', 'GJA9-MYCBP', 'HEYL', 'HPCAL4', 'KIAA0754', 'MACF1', 'MYCBP', 'MYCL', 'NDUFS5', 'NT5C1A', 'OXCT2', 'OXCT2P1', 'PABPC4', 'PABPC4-AS1', 'PPIE', 'PPIEL', 'RHBDL2', 'RLF', 'RRAGC', 'SNORA55', 'TRIT1', 'CEP128', 'DIO2', 'DIO2-AS1']	{'amplicon1': 77.08468148587876, 'amplicon2': 5.032372891293725, 'amplicon3': 10.789289704076715, 'amplicon4': 4.958435451022164}	{'amplicon1': 68.10753032386847, 'amplicon2': 5.032372891293725, 'amplicon3': 5.868062673822614, 'amplicon4': 4.958435451022164}	{'amplicon1': 0.4455910107736833, 'amplicon2': 0.7180543366431307, 'amplicon3': 1.3980257225797394, 'amplicon4': 0.5496213547860305}					Low Confidence		18, X	NCI-H889	CRL-5817																						ACH-000297	NCI-H889	NCIH889
NCIH2029_LUNG	Y		3	Pongor et al. Cancer Discovery 2023	SRR8652051			Y	Y	['ecDNA', 'Linear amplification']	['AKIRIN1', 'BMP8A', 'BMP8B', 'CAP1', 'CITED4', 'COL9A2', 'CTPS1', 'EDN2', 'EXO5', 'FHL3', 'FOXO6', 'FOXO6-AS1', 'GJA9', 'GJA9-MYCBP', 'HEYL', 'HIVEP3', 'HPCAL4', 'INPP5B', 'KCNQ4', 'KIAA0754', 'MACF1', 'MFSD2A', 'MYCBP', 'MYCL', 'NDUFS5', 'NFYC', 'NFYC-AS1', 'NT5C1A', 'OXCT2', 'OXCT2P1', 'PABPC4', 'PABPC4-AS1', 'POU3F1', 'PPIE', 'PPIEL', 'PPT1', 'RHBDL2', 'RIMS3', 'RLF', 'RRAGC', 'SCMH1', 'SF3A3…	{'amplicon1': 18.60438976033384, 'amplicon2': 7.406906379279757, 'amplicon3': 6.381466410640477}	{'amplicon1': 15.905605431858808, 'amplicon2': 5.537741959227329, 'amplicon3': 6.381466410640477}	{'amplicon1': 0.9916141237838768, 'amplicon2': 0.5092680374674906, 'amplicon3': 0.6907122424711719}					High Confidence	13		NCI-H2029	CRL-5913																						ACH-000298	NCI-H2029	NCIH2029		688011
NCIH82_LUNG	Y	Y	3	Pongor et al. Cancer Discovery 2023; https://www.sciencedirect.com/science/article/pii/S0165460805001561#bib10	SRR8670699	SRX8955896, SRX9372408, SRP277798, SRX9372406, SRX9372407		Y	Y	['ecDNA']	['CASC11', 'CASC19', 'CASC21', 'CASC8', 'CCAT1', 'CCAT2', 'MYC', 'POU5F1B', 'BCL2L2', 'BCL2L2-PABPN1', 'CMTM5', 'EFS', 'HOMEZ', 'IL25', 'MYH6', 'MYH7', 'PABPN1', 'PPP1R3E', 'RNF212B', 'SLC22A17']	{'amplicon1': 15.464271574681844}	{'amplicon1': 11.857046295775328}	{'amplicon1': 0.48222712722266}	Y		negative		High Confidence	2023-02-03	4	NCI-H82	HTB-175	ACC-556	This is a near triploid human cell line. The modal chromosome number is 58, occurring at 44% with polyploidy at 3%. Marker chromosomes der(1)t(1;709p13;p11), t(13q;?HSR;15q) and der(190t(19;?)(q13.4;?) were common to most cells., There were two distinct subpopulations readily distinguished by karyotype. Besides uniform changes in the numbers of copies of some normal chromosomes, one population ha…		3	hypotriploid	N	58	58-68	3											i(7q)		ACH-000355	NCI-H82	NCIH82		688031
NCIH69_LUNG	Y	N	3	Pongor et al. Cancer Discovery 2023	SRR8670701	SRX4120228,SRX4120229,SRX4120230		Y	Y	['ecDNA']	['ASB3', 'GPR75-ASB3', 'LRRTM4-AS1', 'MYCN', 'MYCNOS', 'MYCNUT', 'AMN1', 'BICD1', 'CAPRIN2', 'DDX11', 'DDX11-AS1', 'DENND5B', 'DENND5B-AS1', 'ETFBKMT', 'FGD4', 'FLJ13224', 'H3-5', 'IPO8', 'OVOS2', 'RESF1', 'SINHCAF', 'TSPAN11']	{'amplicon1': 229.37566751402568, 'amplicon2': 26.82633148297637}	{'amplicon1': 163.62662210449486, 'amplicon2': 12.531231018165151}	{'amplicon1': 1.0604994273391384, 'amplicon2': 0.6924720945389742}	Y							NCI-H69	HTB-119		modal number = 76 to 78; range = 40 to 87This is an aneuploid human male cell line. Monosomy of many of the normal chromosomes is noted as well as bisomy in this subtetraploid cell line; however, translocations and deletions involving many of the missing chromosomes are noted, and these chromosomal rearrangements appear to be stable and generally paired. Twelve marker chromosomes were identified …			hypertriploid	N	77	40-87	12					del(17)(p11)					der(16)t(1;16)(q21;q23), der(22)t(4;22)(q12;q13), der(12)t(11;12)(q23;p12),der(19)t(5;19)(?q21;q13)			ACH-000358	NCI-H69	NCIH69		688027
NCIH1694_LUNG	Y	N	3	Pongor et al. Cancer Discovery 2023	SRR8652045			Y	Y	['ecDNA']	['AKT3', 'BMP8A', 'BMP8B', 'C1orf198', 'CD84', 'COPA', 'DISC1', 'HEYL', 'HPCAL4', 'KIAA0754', 'MACF1', 'MFSD2A', 'MYCL', 'NCSTN', 'NT5C1A', 'OXCT2', 'OXCT2P1', 'PABPC4', 'PABPC4-AS1', 'PBX1', 'PPIE', 'PPIEL', 'SDCCAG8', 'SLAMF1', 'SLAMF6', 'SNORA55', 'SNRPD2P2', 'SUMO1P3', 'TRIT1', 'TSNAX', 'VANGL2', 'ARHGEF2', 'RXFP4', 'SSR2', 'UBQLN4']	{'amplicon1': 100.53976222722784, 'amplicon2': 7.327602349457015}	{'amplicon1': 56.40388459141012, 'amplicon2': 7.327602349457015}	{'amplicon1': 1.425553528959825, 'amplicon2': 0.5773941705943326}								NCI-H1694	CRL-5888		del(p21-pter)				N			1													ACH-000431	NCI-H1694	NCIH1694		688006
CORL88_LUNG	Y		3	Pongor et al. Cancer Discovery 2023	SRR8639221	SRP277798, SRX8955891		Y	Y	['BFB', 'ecDNA', 'Complex non-cyclic']	['BMP8A', 'BMP8B', 'CAP1', 'COL9A2', 'EXO5', 'HEYL', 'HPCAL4', 'MFSD2A', 'MYCL', 'NT5C1A', 'OXCT2', 'OXCT2P1', 'PABPC4', 'PABPC4-AS1', 'PPIE', 'PPIEL', 'PPT1', 'RLF', 'SMAP2', 'SNORA55', 'TMCO2', 'TRIT1', 'ZFP69', 'ZFP69B', 'ZMPSTE24', 'ZNF684']	{'amplicon1': 21.097308885111133, 'amplicon2': 14.898516474187389, 'amplicon3': 24.188072658915708, 'amplicon4': 10.94962520499442, 'amplicon5': 5.290044132816935}	{'amplicon1': 7.498593729459489, 'amplicon2': 7.687635230932362, 'amplicon3': 12.058850711615651, 'amplicon4': 6.310480109108234, 'amplicon5': 5.290044132816935}	{'amplicon1': 1.0270415986769634, 'amplicon2': 1.1017574231918357, 'amplicon3': 0.999957408223443, 'amplicon4': 1.099955792046558, 'amplicon5': 1.092328325139337}	N		negative		Low Confidence		1																								ACH-000508	COR-L88	CORL88		906808
NCIH1092_LUNG	Y	N	3	Pongor et al. Cancer Discovery 2023	SRR8652135			Y	Y	['BFB', 'ecDNA']	['BMP8B', 'CAP1', 'COL9A2', 'HEYL', 'HPCAL4', 'MFSD2A', 'MYCL', 'NT5C1A', 'OXCT2', 'PABPC4', 'PABPC4-AS1', 'PPIE', 'PPIEL', 'PPT1', 'RLF', 'SNORA55', 'TMCO2', 'TRIT1', 'ZMPSTE24']	{'amplicon1': 7.646206785321438, 'amplicon2': 80.09460444398188}	{'amplicon1': 7.569350610445789, 'amplicon2': 9.18870550566192}	{'amplicon1': 0.9242106774290678, 'amplicon2': 2.205519991678488}								NCI-H1092	CRL-5855		del(p12-p23)				N			1													ACH-000514	NCI-H1092	NCIH1092		687997
HCC33_LUNG	Y	N	3	Pongor et al. Cancer Discovery 2023, DSMZ	SRR8639158			Y	Y	['ecDNA']	['CAP1', 'COL9A2', 'DDX51', 'EP400', 'EP400P1', 'GALNT9', 'MFSD2A', 'MYCL', 'NOC4L', 'PPT1', 'RLF', 'SNORA49', 'TMCO2', 'TRIT1', 'ZMPSTE24']	{'amplicon1': 108.11534572821688}	{'amplicon1': 83.47598956701046}	{'amplicon1': 0.753554011066101}										ACC-487		human flat-moded hypotriploid karyotype with 8% polyploidy - 61-68<3n>XX, -Y, +1, +1, +3, -10, -12, -13, +17, -20, -22, +3-5 mar, ider(1)(q10)del(1)(?q12?q43)x2, add(1)(p36), del(1)(p32)x1-2, dup(2)(p23p24), der(3;17)(q10;q10)x1-2, add(8)(p11), del(9)(q21), der(12)t(11;12)(q13.4;q24.3), add(13)p11) - sideline with add(5)(p11), add(15)(p11), add(17)(p1?), del(22)(q12) - variable dmin present in mo…	8	hypotriploid	N		61-68	4	2023-03-05	10, 12, 13, 20, 22	2017-01-03		del(1)(p32)x1,del(9)(q21),del(22)(q12)	add(1)(p36),add(8)(p11),add(13)p11) ,add(15)(p11),add(17)(p1?)	dup(2)(p23p24)			der(3;17)(q10;q10)x1-2,der(12)t(11;12)(q13.4;q24.3)	ider(1)(q10)del(1)(?q12?q43)x2		ACH-000515	HCC-33	HCC33		1303901
NCIH2171_LUNG	Y	N	3	Pongor et al. Cancer Discovery 2023; https://genome.cshlp.org/content/17/9/1296.short; https://www.sciencedirect.com/science/article/pii/S0165460805001561#bib10	SRR8652087	SRX8955895, SRP277798		Y	Y	['ecDNA', 'Linear amplification', 'BFB']	['ACRBP', 'ACSM4', 'ANO2', 'APOBEC1', 'ARNTL2', 'ARNTL2-AS1', 'ASPH', 'ATN1', 'C12orf57', 'C1R', 'C1RL', 'C1RL-AS1', 'C1S', 'C3AR1', 'CASC11', 'CASC19', 'CASC21', 'CASC8', 'CCAT1', 'CCAT2', 'CCDC81', 'CCDC83', 'CCDC89', 'CCDC91', 'CCND2', 'CCND2-AS1', 'CD163', 'CD163L1', 'CD27', 'CD27-AS1', 'CD4', 'CD9', 'CDCA3', 'CHD4', 'CHD7', 'CLEC4A', 'CLEC4C', 'CLEC4D', 'CLEC6A', 'CLSTN3', 'CLVS1', 'COPS7A',…	{'amplicon1': 49.40135685370738, 'amplicon2': 5.603306366551719, 'amplicon3': 5.570893232011399}	{'amplicon1': 12.840569601366257, 'amplicon2': 5.603306366551719, 'amplicon3': 4.286775649023633}	{'amplicon1': 2.1224042956628564, 'amplicon2': 4.723388347004945e-11, 'amplicon3': 1.2843274160554423}	N		negative		High Confidence	8	5	NCI-H2171	CRL-5929	ACC-544	iso(3q)	human hypodiploid karyotype with 8% polyploidy - 42-44<2n>XY, -4, -5, -8, -10, -11, -13, -15, -17, -19, +20, +4-5mar, add(1)(p36), der(2)ins(2;?)(p2?;?)t(2;2)(q37;p24), add(3)(p11), i(3q), del(6)(q25q26), del(9)(p11), der(12)add(12)(p11)del(12)(q24), add(14)(p11), i(15q), add(18)(p11)	8	hypodiploid	N		42-44	4	2023-04-05	4, 5, 8, 10, 11, 13, 15, 17, 19	20		del(6)(q25q26),del(9)(p11)	add(1)(p36),add(3)(p11),add(14)(p11),add(18)(p11)				der(2)ins(2;?)(p2?;?)t(2;2)(q37;p24),der(12)add(12)(p11)del(12)(q24)	i(3q),i(15q)		ACH-000525	NCI-H2171	NCIH2171	H2171	688015
NCIH1836_LUNG	Y	N	3	Pongor et al. Cancer Discovery 2023	SRR8652041			Y	Y	['ecDNA', 'Linear amplification', 'Complex non-cyclic']	['BMP8A', 'BMP8B', 'C1orf109', 'CAP1', 'CDCA8', 'CITED4', 'CTPS1', 'EPHA10', 'HEYL', 'HPCAL4', 'KCNQ4', 'KIAA0754', 'MACF1', 'MFSD2A', 'MYCL', 'NFYC', 'NT5C1A', 'OXCT2', 'OXCT2P1', 'PABPC4', 'PABPC4-AS1', 'PPIE', 'PPIEL', 'PPT1', 'SCMH1', 'SLFNL1', 'SLFNL1-AS1', 'SNORA55', 'TRIT1']	{'amplicon1': 25.43946990024669, 'amplicon2': 5.605054219679367, 'amplicon3': 6.558183942460194, 'amplicon4': 5.055061345345569, 'amplicon5': 6.635194207812518, 'amplicon6': 4.897018038534934}	{'amplicon1': 23.126382650969507, 'amplicon2': 5.605054219679367, 'amplicon3': 5.152019000260325, 'amplicon4': 5.055061345345569, 'amplicon5': 5.047622022398177, 'amplicon6': 4.897018038534934}	{'amplicon1': 1.230790945958114, 'amplicon2': 0.2741322331836205, 'amplicon3': 1.2005200873547617, 'amplicon4': 0.6912968731629889, 'amplicon5': 1.256440963205993, 'amplicon6': 0.0}								NCI-H1836	CRL-5898		del(p11-qter)				N			1													ACH-000559	NCI-H1836	NCIH1836		1240182
SCLC21H_LUNG	Y	N	3	Pongor et al. Cancer Discovery 2023	SRR8670746			Y	Y	['ecDNA']	['CASC11', 'FAM167A-AS1', 'MYC', 'NIPAL2', 'POP1', 'LRRC38', 'TNFRSF18', 'TTLL10']	{'amplicon1': 217.6238421486468}	{'amplicon1': 129.48736352662536}	{'amplicon1': 1.2760290687264793}					High Confidence	2008-01-03				ACC-372		human hypodiploid karyotype with 12% polyploidy - 42(40-42)<2n>XY, +1, -2, -5, +6, -10, +11, -17, -18, -19, -21, +2mar, del(1)(p22p32), add(5)(p15), del(6)(q14), add(8)(p21), add(11)(q24), del(11)(p11), t(12;17)(q10;q10), del(13)(q12q14), add(15)(q25) - resembles published karyotype (and that of SCLC-16HC)	12	hypodiploid	N	42	40-42	2		2, 5, 10, 17, 18, 19, 21	2011-01-06		del(1)(p22p32),del(6)(q14),del(11)(p11),del(13)(q12q14)	add(5)(p15),add(8)(p21),add(11)(q24),add(15)(q25)		t(12;17)(q10;q10)					ACH-000659	SCLC-21H	SCLC21H
NCIH1963_LUNG	Y	Y	3	Pongor et al. Cancer Discovery 2023, DSMZ	SRR8652047	SRX8955892, SRX9779516, SRP277798		Y	Y	['ecDNA']	['BMP8B', 'CAP1', 'COL9A2', 'EXO5', 'HPCAL4', 'MFSD2A', 'MYCL', 'NT5C1A', 'OXCT2', 'PPIE', 'PPT1', 'RIMS3', 'RLF', 'SMAP2', 'TMCO2', 'TRIT1', 'ZFP69', 'ZFP69B', 'ZMPSTE24', 'ZNF684']	{'amplicon1': 48.11276706381494, 'amplicon2': 8.321615461982518}	{'amplicon1': 43.9244277683192, 'amplicon2': 8.321615461982518}	{'amplicon1': 1.212967666466084, 'amplicon2': 0.6780096603908541}	N		negative		Low Confidence		X	NCI-H1963	CRL-5982	ACC-540	3p is normal	human bimodal hypodiploid/hypotetraploid aryotype with 3% polyploidy - 44(42-48)<2n>X, -Y, -5, -10, -13, +18, -19, +2mar, add(1)(q32), ins(2;hsr)(p21-23;?), add(3)(p11), del(4)(q24-26), del(10)(p13-14), add(18)(p11)x2, del(20)(q12), der(22)(t1;22)(q12;q13), dmin present in some cells	3	mix(hypodiploid, hypotetraploid)	Y	44	42-48	2		5, 10, 13, 19	18	ins(2;hsr)(p21	del(4)(q24,del(10)(p13,del(20)(q12)	add(1)(q32),add(3)(p11),add(18)(p11)x2				der(22)(t1;22)(q12;q13)			ACH-000729	NCI-H1963	NCIH1963	H1963	688010
DMS273_LUNG	Y		3	Pongor et al. Cancer Discovery 2023	SRR8788982			Y	Y	['BFB', 'ecDNA', 'Linear amplification']	['GBAT2', 'PI4KB', 'PIP5K1A', 'POGZ', 'PSMB4', 'PSMD4', 'RFX5', 'SELENBP1', 'ZNF687', 'ZNF687-AS1', 'CASC11', 'MYC', 'ZFPM2-AS1']	{'amplicon1': 64.56119982811805, 'amplicon2': 7.590312949244579, 'amplicon3': 147.82130767796642}	{'amplicon1': 29.355249851263004, 'amplicon2': 7.590312949244579, 'amplicon3': 89.82117165215324}	{'amplicon1': 0.603485822801135, 'amplicon2': 0.7585870246243057, 'amplicon3': 1.703109643326847}					No Chromothripsis Detected																										ACH-000749	DMS 273	DMS273		687985
NCIH526_LUNG	Y		3	Pongor et al. Cancer Discovery 2023	SRR8670693			Y	Y	['Linear amplification', 'ecDNA']	['DDX1', 'GACAT3', 'MYCN', 'MYCNOS', 'MYCNUT', 'NBAS']	{'amplicon1': 5.898305139421937, 'amplicon2': 6.077790412593036, 'amplicon3': 103.207711235181, 'amplicon4': 4.65116931658082, 'amplicon5': 6.836302382727711}	{'amplicon1': 5.845715020666388, 'amplicon2': 5.5330164359409295, 'amplicon3': 55.63721333103276, 'amplicon4': 4.65116931658082, 'amplicon5': 4.31153681186894}	{'amplicon1': 0.0918294142539827, 'amplicon2': 0.4623582766779596, 'amplicon3': 1.555043837537643, 'amplicon4': 0.0, 'amplicon5': 0.9588184929913236}								NCI-H526	CRL-5811																						ACH-000767	NCI-H526	NCIH526		688025
NCIH446_LUNG	N	Y	3	Pongor et al. Cancer Discovery 2023	SRR8670688			Y	Y	['ecDNA']	['UNC5D', 'CASC11', 'CASC19', 'CASC21', 'CASC8', 'CCAT1', 'CCAT2', 'LRATD2', 'MYC', 'PCAT1', 'PCAT2', 'POU5F1B', 'PRNCR1', 'PVT1']	{'amplicon1': 5.453624649879343, 'amplicon2': 93.51699399093}	{'amplicon1': 4.480857120436497, 'amplicon2': 42.63594185838047}	{'amplicon1': 0.6928255168701438, 'amplicon2': 1.142122022633825}								NCI-H446	HTB-171		This is a hypertriploid human cell line. The modal chromosome number is 74, occurring at 22% with polyploidy at 2.5%. Over 25 markers were common to most cells including inv(1)(p32q21), der(1)t(1:4)(q42;q11), i(5q), t(2p13q) and der(19)t(7;HSR;19) (q11;HSR;p13.3). Structurally normal N1 and N13 were absent and normal N4, N5 and N10 were mostly single copies per cell. There were two X/Y pairs per …		2.5	hypertriploid	N	74	70-80	25		1,13											ACH-000800	NCI-H446	NCIH446		688023
NCIH524_LUNG	Y		3	Pongor et al. Cancer Discovery 2023; https://pubmed.ncbi.nlm.nih.gov/11165324/	SRR8670694	SRX9372388, SRX1753562, SRP277798, SRX1753565, SRX1753563, SRX9372389, SRX8955894, SRX1753566, SRX9372390, SRX1753561, SRX1753564		Y	Y	['ecDNA']	['C3orf85', 'DPPA2', 'GUCA1C', 'MORC1', 'MORC1-AS1', 'CASC11', 'CASC21', 'CASC8', 'CCAT2', 'MYC', 'POU5F1B', 'PVT1', 'SNTB1']	{'amplicon1': 6.3015309042974685, 'amplicon2': 439.4363686779771}	{'amplicon1': 6.3015309042974685, 'amplicon2': 225.3427210720235}	{'amplicon1': 0.6794127310340169, 'amplicon2': 2.078677004962194}	Y		positive	KNOP1P5;.;RFPL4AP5	Low Confidence		2	NCI-H524	CRL-5831																						ACH-000816	NCI-H524	NCIH524		908483
NCIH510_LUNG	Y	Y	3	Pongor et al. Cancer Discovery 2023	SRR8670689			Y	Y	['ecDNA', 'Linear amplification']	['ARTN', 'ATP6V0B', 'B4GALT2', 'CCDC24', 'DMAP1', 'DPH2', 'ERI3', 'ERI3-IT1', 'IPO13', 'KDM4A', 'KDM4A-AS1', 'KLF17', 'KLF18', 'PTPRF', 'RNF220', 'SLC6A9', 'SNORA110', 'ST3GAL3', 'TM4SF20', 'CASC11', 'CASC21', 'CASC8', 'CCAT2', 'DCSTAMP', 'DPYS', 'HPYR1', 'KCNQ3', 'LRP12', 'LRRC6', 'MYC', 'PHF20L1', 'POU5F1B', 'PTCSC1', 'PVT1', 'RIMS2', 'SLA', 'TG', 'TMEM71', 'TMEM75', 'ZFPM2', 'FLJ42969', 'GRHL2…	{'amplicon1': 12.458074102799948, 'amplicon2': 7.11939722923742, 'amplicon3': 8.859470928412112, 'amplicon4': 7.565900583367447, 'amplicon5': 4.577635631192163, 'amplicon6': 5.365053380294496, 'amplicon7': 9.65151882302151, 'amplicon8': 7.044178210541331, 'amplicon9': 16.851026794545987}	{'amplicon1': 10.498648415550202, 'amplicon2': 7.11939722923742, 'amplicon3': 8.092103368741292, 'amplicon4': 7.565900583367447, 'amplicon5': 4.577635631192163, 'amplicon6': 5.365053380294496, 'amplicon7': 9.446174292336575, 'amplicon8': 6.565813341205482, 'amplicon9': 13.729041213927752}	{'amplicon1': 0.6870931542992225, 'amplicon2': 0.0418075561575701, 'amplicon3': 0.7182051265007936, 'amplicon4': 0.5653147555895913, 'amplicon5': 4.1527448146031866e-11, 'amplicon6': 0.6456606469070241, 'amplicon7': 0.6903205390856875, 'amplicon8': 0.6864726860894619, 'amplicon9': 1.085797333834036}					Low Confidence		6, 8, 10, 18	NCI-H510A	HTB-184	ACC-568	hypotriploid; modal number = 54; range = 46 to 57. Twenty to 25 marker chromosomes were common to all cells. These included t(13q21q), der(1)t(1;21)(p36.1;q11), der(7)t(7;7)(p22;q22), 11p+, 12p+, and 15p+. Neither DM nor HSR were detected; structurally normal N1, N2, N13 and N21 were absent. Generally, there were 3 copies of both F group chromosomes; the X chromosomes were paired, and structurall…			hyperdiploid	N	54	46-57	25		1,2,13,21				add(11p), add(12p), add(15p)		t(13;21)(q;q)		der(1)t(1;21)(p36.1;q11), der(7)t(7;7)(p22;q22)			ACH-000871	NCI-H510	NCIH510		753605
NIHOVCAR3_OVARY	N	Y	3	Turner et al. 2017 Nature; https://pubmed.ncbi.nlm.nih.gov/6604576/	SRR8670698			Y	Y	['Linear amplification', 'ecDNA', 'BFB']	['MORF4L2', 'MORF4L2-AS1', 'TCEAL1', 'TCEAL3', 'C19orf12', 'CCNE1', 'PLEKHF1', 'POP4', 'URI1', 'VSTM2B', 'ARHGEF17', 'ATG16L2', 'FAM168A', 'FCHSD2', 'P2RY2', 'P2RY6', 'RELT', 'STARD10', 'AKT2', 'BLVRB', 'C19orf47', 'CLC', 'CNTD2', 'DLL3', 'DYRK1B', 'EID2', 'EID2B', 'FBL', 'FCGBP', 'GMFG', 'HIPK4', 'LEUTX', 'LGALS13', 'LGALS14', 'LGALS16', 'LGALS17A', 'LRFN1', 'MAP3K10', 'MED29', 'PAF1', 'PLD3', '…	{'amplicon11': 6.384735741830634, 'amplicon12': 4.647840766690544, 'amplicon1': 5.420955990475243, 'amplicon2': 6.147538737073717, 'amplicon3': 17.479548706504026, 'amplicon4': 10.206447800794049, 'amplicon5': 6.014678954347203, 'amplicon6': 8.023344824685974, 'amplicon7': 18.5302747998817, 'amplicon8': 7.080909035478876, 'amplicon9': 26.74096475192197}	{'amplicon11': 4.292201436046698, 'amplicon12': 4.647840766690544, 'amplicon1': 5.420955990475243, 'amplicon2': 6.147538737073717, 'amplicon3': 17.479548704065813, 'amplicon4': 7.868327702342207, 'amplicon5': 6.014678954347203, 'amplicon6': 6.322163517543324, 'amplicon7': 18.5302747998817, 'amplicon8': 6.988240071569649, 'amplicon9': 18.32269997914519}	{'amplicon11': 0.3228122505803673, 'amplicon12': 0.6911254790897698, 'amplicon1': 0.5713026279143845, 'amplicon2': 0.6495692558725046, 'amplicon3': 0.9928172547394366, 'amplicon4': 1.2081799723812543, 'amplicon5': 0.5666302665130558, 'amplicon6': 0.8577023856183694, 'amplicon7': 1.1648474618772304, 'amplicon8': 0.8469288025088687, 'amplicon9': 0.6714764423386896}								OVCAR-3	HTB-161		The cell line is aneuploid human female, with chromosome counts in the sub to near-triploid range. Several normal chromosomes (N11, N13, N14, N15, N16, N17, and N22) are clearly under-represented. Many of these missing chromosomes are represented in the large number of cytogenetically altered chromosomes identified as marker chromosomes. In addition to the marker chromosomes, there are a large nu…			mix(hypotriploid, triploid)	N		58-71			11, 13, 14, 15, 16, 17, 22											ACH-000001	NIH:OVCAR-3	NIHOVCAR3	OVCAR3	905933
PC3_PROSTATE	Y	Y	3	https://pubmed.ncbi.nlm.nih.gov/7176035/; Turner et al. 2017 Nature	SRR8670734, SRR15368033	SRX5055007, SRP355655, SRX5055008, SRP170080	PC-3 : Caution: There seem to be two distinct cell lines which were assigned NCBI_Iran catalog number C427.Derived from site: Metastatic; Bone; UBERON=UBERON	Y	Y	['ecDNA', 'Linear amplification', 'Complex non-cyclic']	['ANKRD30A', 'CCNY', 'CREM', 'CUL2', 'FZD8', 'GJD4', 'MTRNR2L7', 'NRP1', 'PARD3', 'PARD3-AS1', 'PCAT5', 'ZNF248', 'ZNF25', 'ZNF33BP1', 'LRRTM3', 'ADK', 'AGAP5', 'ANXA7', 'AP3M1', 'BMS1P4', 'BMS1P4-AGAP5', 'C10orf55', 'CAMK2G', 'CFAP70', 'CHCHD1', 'COMTD1', 'DNAJC9', 'DNAJC9-AS1', 'DUPD1', 'DUSP13', 'ECD', 'FAM149B1', 'FUT11', 'GLUD1P3', 'KAT6B', 'LRMDA', 'MCU', 'MRPS16', 'MSS51', 'MYOZ1', 'NDST2'…	{'amplicon1': 6.791753886886508, 'amplicon2': 6.191304103444217, 'amplicon3': 6.564905399812643, 'amplicon4': 7.658696568801607, 'amplicon5': 9.542214915602813, 'amplicon6': 9.065666693182177, 'amplicon7': 8.473437262545135}	{'amplicon1': 6.791753886886508, 'amplicon2': 6.191304103444217, 'amplicon3': 6.564905399812643, 'amplicon4': 6.874117369874983, 'amplicon5': 8.731221105498516, 'amplicon6': 9.065666693182177, 'amplicon7': 6.814937204849551}	{'amplicon1': 0.4810188105219816, 'amplicon2': 0.4251323379197272, 'amplicon3': 0.6364258996634548, 'amplicon4': 1.7114822944317007, 'amplicon5': 1.1765904166673873, 'amplicon6': 0.6759209392761281, 'amplicon7': 0.9298957525936884}	Y		positive	.;RPS26P35;MTND2P7,MTCO1P49;RPL21P78,RPL32P2,DPPA3P7,ST13P6,MTND2P7,MTCO1P49;RPL21P78,RPL32P2,DPPA3P7,ST13P6	High Confidence	2023-05-10	4	PC-3	CRL-1435	ACC-465	The line is near-triploid with a modal number of 62 chromosomes. There are nearly 20 marker chromosomes commonly found in each cell; and normal N2, N3, N4, N5, N12, and N15 are not found. No normal Y chromosomes could be detected by Q-band analysis.	human highly-rearranged flat-moded hypotetraploid karyotype with 3% polyploidy - 80-90<4n>XX/XXX, -Y, -1, -1, -2, -2, +3, +3, -4, -5, +7, -8, -8, -10, -10, -10, -10, -12, -13, +14, -15, -15, -16, -16, -17, -18, -18, -22, +18-21mar, +1-2dm, del(1)(p34p35), add(1p?32), add(3)(p1?), add(3)(q13), add(3)(q21)x2, del(5)(p1?)x1-2, add(9)(p1?1), del(9)(p21)x1-2, add(12)(q24), add(13)(p11), del(17)(p11), …	3	hypotetraploid	N	85	80-90	20		1, 2, 4, 5, 8, 10, 12, 13, 15, 16, 17, 18, 22	2014-03-07		del(1)(p34p35),del(5)(p1?)x1-2,del(9)(p21)x1-2,del(17)(p11),del(4)(q2?4q2?8)	add(1p?32),add(3)(p1?),add(3)(q13),add(3)(q21)x2,add(9)(p1?1),add(12)(q24),add(13)(p11),add(7)(q11),add(8)(p1?),add(9)(q34)				der(3)add(3)(p2?5)add(3q2?)			ACH-000090	PC-3	PC3		905934
COLO320DM_LARGE_INTESTINE	Y	N	3	https://cancerres.aacrjournals.org/content/canres/39/12/4914.full.pdf; DSMZ		SRP288628, SRX5055009, SRX5055010		Y							Y		positive	.;RNU6-869P,LOC1249219,RNU11-4P,SRRM1P1;RNU11-4P;LOC1249219,RNU11-4P,SRRM1P1;RNU11-4P,SRRM1P1;SRRM1P1;ATP5F1EP2;LOC1249219;LOC1249219,RNU11-4P						ACC-144		human hyperdiploid karyotype - 53(50-54)<2n>XX, -3, -3, +5, +7, +12, -13, -17, +18, +22, +6mar, t(1;5) (p11;q11), der(5)t(5;?)(p15;?), der(7)t(7;?)(q22;?), der(9)t(9;?)(p11;?), del(9)(p22), del(12)(p12), i(13q), der(14)t(14;?)(q24;?), der(18)t(18;?)(p11;?) - variable numbers of supernumerary dmins were present in 90% of cells		hyperdiploid	N	53	50-54	6		2017-03-13	5, 7, 12, 18, 22		del(9)(p22),del(12)(p12)			t(1;5) (p11;q11)		der(5)t(5;?)(p15;?),der(7)t(7;?)(q22;?),der(9)t(9;?)(p11;?),der(14)t(14;?)(q24;?),der(18)t(18;?)(p11;?)	i(13q)		ACH-000202	COLO-320	COLO320	COLO320DM
SF295_CENTRAL_NERVOUS_SYSTEM	Y		3	Turner et al. 2017 Nature; https://www.sciencedirect.com/science/article/pii/S0165460804006387; https://link.springer.com/content/pdf/10.1007/BF00686798.pdf	SRR8670755			Y	Y	['ecDNA', 'Linear amplification']	['CCND1', 'FGF19', 'FGF3', 'FGF4', 'IGHMBP2', 'LTO1', 'MRGPRD', 'MRGPRF', 'MRGPRF-AS1', 'MRPL21', 'MYEOV', 'SMIM38', 'TPCN2']	{'amplicon1': 8.164110595055446, 'amplicon2': 6.6287488959239615}	{'amplicon1': 6.940893050295119, 'amplicon2': 5.402350836373373}	{'amplicon1': 0.5911908214593797, 'amplicon2': 0.68696128168476}					Low Confidence		2011-02-03																								ACH-000376	SF-295	SF295		905985
NCIN87_STOMACH	Y	N	3	https://onlinelibrary.wiley.com/doi/full/10.1002/path.4439	SRR8670703			N	N	['Linear amplification', 'BFB']	[]	{'amplicon1': 5.886364636792541, 'amplicon2': 104.77017449416132, 'amplicon3': 8.359825693110814}	{'amplicon1': 5.886364636792541, 'amplicon2': 6.253609911564345, 'amplicon3': 4.167005515834018}	{'amplicon1': 0.5617775640211806, 'amplicon2': 1.9946776237576016, 'amplicon3': 0.5962760966633062}					High Confidence	7	2023-05-11	NCI-N87	CRL-5822		near diploid; DM were present in 64% of cells examined			diploid	N	46															ACH-000427	NCI-N87	NCIN87		908461
NCIH2170_LUNG	Y	N	3	Fessler et al. 2023	SRR8652088			Y	Y	['BFB', 'ecDNA']	['CASC11', 'CASC21', 'CASC3', 'CASC8', 'CCAT2', 'CDC6', 'ERBB2', 'GRB7', 'IKZF3', 'MIEN1', 'MYC', 'PCAT1', 'PGAP3', 'PNMT', 'POU5F1B', 'PVT1', 'RAPGEFL1', 'RARA', 'STARD3', 'TCAP', 'TMEM75', 'WIPF2', 'ZPBP2', 'BRMS1L', 'CLEC14A', 'FBXO33', 'FOXA1', 'GEMIN2', 'INSM2', 'MBIP', 'MIA2', 'MIPOL1', 'NFKBIA', 'NKX2-1', 'NKX2-1-AS1', 'NKX2-8', 'PAX9', 'PNN', 'PPP2R3C', 'PRORP', 'PSMA6', 'PTCSC3', 'RALGAP…	{'amplicon1': 40.50677514628568, 'amplicon2': 279.42855193848305, 'amplicon3': 14.933661015758677}	{'amplicon1': 26.022194288571352, 'amplicon2': 245.57686453837005, 'amplicon3': 6.8123029452667225}	{'amplicon1': 1.2869764893784152, 'amplicon2': 1.0495480915819726, 'amplicon3': 1.038279323363818}					High Confidence	9		NCI-H2170	CRL-5928																						ACH-000481	NCI-H2170	NCIH2170		687815
NCIH716_LARGE_INTESTINE	Y	N	3	https://www.ncbi.nlm.nih.gov/pmc/articles/PMC4721599/ ; https://www.ncbi.nlm.nih.gov/pmc/articles/PMC7754069/#jcmm16035-bib-0010																		NCI-H716	CCL-251		modal number = 61; range = 55 to 64.This is a hypotriploid human cell line. The modal chromosome number is 61, occurring in 28% of cells. The rate of higher ploidies is 1.2%. Twelve marker chromosomes are common in these cells. These include t(7q,16q), t(5p,7p), t(4q,9q) and 9 others. A large number of DM's is found in every cell. The N21 is absent; and N9, N11, N13, N20, N22 and X are single-cop…		1.2	hypotriploid	N	61	55-64	12		21, 9,11,13,20,22						t(7q;16q), t(5p;7p), t(4q;9q)					ACH-000491	NCI-H716	NCIH716		908458
SNU16_STOMACH	Y	Y	3	ATCC	SRR8670768	SRP321167		Y	Y	['ecDNA']	['APIP', 'ATE1', 'CASC11', 'CASC21', 'CASC8', 'CCAT2', 'CD44', 'COMMD9', 'FGFR2', 'FJX1', 'LDLRAD3', 'LRATD2', 'MYC', 'PAMR1', 'PDHX', 'PLPP4', 'POU5F1B', 'PVT1', 'RPL21', 'SLC1A2', 'SNORD164', 'TMEM75', 'TRIM44', 'WDR11', 'WDR11-AS1']	{'amplicon1': 424.24071489976313}	{'amplicon1': 87.11240705963668}	{'amplicon1': 2.2887077461089427}			positive	RNVU1-32,RNU4-25P;RPS15AP5;RPL19P16,RN7SKP167,RPS15AP5;.;RN7SKP167,RPS15AP5;RPL19P16;BRD9P2;RN7SKP167;RPL19P16,RN7SKP167				SNU-16	CRL-5974		This is a human cell line with the bimodal chromosome number distributions. Both modal populations were hypotetraploid. Cells with higher ploidies occurred at 1%. Nine marker chromosomes were common to all cells: t(4q21q); der(5)t(2;5) (q11.2;q13); i(5p); del(17) (p11.2); del(10) (q22.1) and four others. Of these, del(17) generally had two copies per cell. Seven or more other marker chromosomes i…		1	hypotetraploid	Y			9			7,14		del(17)(p11.2),del(10)(q22.1)			t(4q;21q)		der(5)t(2;5)(q11.2;q13)	i(5p)		ACH-000581	SNU-16	SNU16		908446
EKVX_LUNG	N		3	https://www.ncbi.nlm.nih.gov/pmc/articles/PMC4058031/; Turner et al. Nature 2017; Hoon2020	SRR4009310			N		['Linear amplification']	[]	{'amplicon1': 5.281249118773954, 'amplicon2': 11.13611311983945, 'amplicon3': 6.401638206890798, 'amplicon4': 6.1685335730133, 'amplicon5': 5.172037923537963, 'amplicon6': 5.8763667756017375, 'amplicon7': 18.741532702583733, 'amplicon8': 5.851553294115986, 'amplicon9': 5.984307913937187}	{'amplicon1': 5.281249118773954, 'amplicon2': 5.555505414716419, 'amplicon3': 5.90802545385434, 'amplicon4': 5.576272832530134, 'amplicon5': 5.172037923537963, 'amplicon6': 5.8763667756017375, 'amplicon7': 8.418436212405412, 'amplicon8': 5.851553294115986, 'amplicon9': 5.984307913937187}	{'amplicon1': 0.4071512615695122, 'amplicon2': 1.2055023862460343, 'amplicon3': 0.985258523829128, 'amplicon4': 0.4765717743357981, 'amplicon5': 1.078927751217803, 'amplicon6': 0.5132020047708978, 'amplicon7': 1.5073847472325956, 'amplicon8': 0.62921545165187, 'amplicon9': 0.4330814020934186}																															ACH-000706	EKVX	EKVX		905970
SUMB002_CENTRAL_NERVOUS_SYSTEM	Y		3	Turner et al. 2017 Nature				Y		['ecDNA']	['CASC11','CASC19','CASC21','CASC8','CCAT1','CCAT2','MYC','POU5F1B']	{'amplicon1': 260.9353346680784}	{'amplicon1': 183.2948754494016}	{'amplicon1': 1.7784609102175128}																															ACH-001201	SU-MB-002	SUMB002	SUMB002
SUM159PT_BREAST	Y	N	3	Fessler et al. 2023																																									ACH-001391	SUM-159PT	SUM159PT
NCIH684_LARGE_INTESTINE	Y		3	https://cancerres.aacrjournals.org/content/47/24_Part_1/6710.full-text.pdf																																									ACH-000089	NCI-H684	NCIH684
NCIH2122_LUNG	Y		3	https://www.sciencedirect.com/science/article/pii/S0165460805001561#bib10	SRR8652058			Y	Y	['ecDNA']	['ADGRB2', 'C1orf109', 'C1orf122', 'C1orf94', 'CASC11', 'CDCA8', 'CSMD2', 'DLGAP3', 'MANEAL', 'MTF1', 'MYC', 'PCAT1', 'SFPQ', 'SPOCD1', 'TMEM35B', 'TMEM75', 'YRDC', 'ZMYM6']	{'amplicon1': 37.84409964666128}	{'amplicon1': 13.657635313111903}	{'amplicon1': 1.2256139295260364}					High Confidence	2023-01-02	2023-07-16	NCI-H2122	CRL-5985																						ACH-000311	NCI-H2122	NCIH2122		722046
NCIH1395_LUNG	Y		3	https://www.sciencedirect.com/science/article/pii/S0165460805001561#bib10																		NCI-H1395	CRL-5868																						ACH-000327	NCI-H1395	NCIH1395		684681
NCIH508_LARGE_INTESTINE	Y	N	3	https://cancerres.aacrjournals.org/content/47/24_Part_1/6710.full-text.pdf	SRR8670690			Y	Y	['ecDNA']	['AKAP6', 'AP4S1', 'ARHGAP5', 'ARHGAP5-AS1', 'COCH', 'DTD2', 'FOXG1', 'FOXG1-AS1', 'G2E3', 'G2E3-AS1', 'GPR33', 'HEATR5A', 'HECTD1', 'NUBPL', 'PRKD1', 'SCFD1', 'STRN3']	{'amplicon1': 32.27671347298203}	{'amplicon1': 13.781843661421137}	{'amplicon1': 1.540110231949026}								NCI-H508	CCL-253		modal number = 102; range = 71 to 131; most cells have DM's			hypertetraploid	N	102	71-131														ACH-000360	NCI-H508	NCIH508		908442
NCIH747_LARGE_INTESTINE	Y	N	3	https://cancerres.aacrjournals.org/content/47/24_Part_1/6710.full-text.pdf	SRR8670700			N	N	[]	[]	{}	{}	{}								NCI-H747	CCL-252		modal number = 66; range = 63 to 75This is a hypotriploid human cell line. The modal chromosome number is 66, occurring in 20% of cells. The rate of higher ploidies is 1.6%. Twelve marker chromosomes are common to all cells; these include single copy for i(1q), i(7p), i(10q); two copies for i(3q) and two to three copies for der(12)t(12;13)(q24,33;q12). The N12, N13, X and Y have single copy each.…		1.6	hypotriploid	N	66	63-75	12		12,13								der(12)t(12;13)(q24,33;q12)	i(1q), i(7p), i(10q), i(3q)		ACH-000403	NCI-H747	NCIH747		908457
NCIH1437_LUNG	Y		3	https://www.sciencedirect.com/science/article/pii/S0165460805001561#bib10	SRR8652147	SRX10159880, SRX10159881, SRX7023036, SRX7023035, SRP307840		Y	Y	['Linear amplification', 'Complex non-cyclic', 'ecDNA']	['BRD9', 'CEP72', 'CLPTM1L', 'CTD-2194D22.4', 'CTD-3080P12.3', 'IRX4', 'LPCAT1', 'MRPL36', 'NDUFS6', 'NKD2', 'SDHAP3', 'SLC12A7', 'SLC6A18', 'SLC6A19', 'SLC6A3', 'TERT', 'TPPP', 'TRIP13', 'ZDHHC11', 'ZDHHC11B']	{'amplicon1': 4.964810381417291, 'amplicon2': 7.277381011701238, 'amplicon3': 10.768015582256798, 'amplicon4': 11.795522622964466, 'amplicon5': 15.526474564234562}	{'amplicon1': 4.964810381417291, 'amplicon2': 7.277381011701238, 'amplicon3': 10.768015582256798, 'amplicon4': 8.270048471776501, 'amplicon5': 11.819645201505384}	{'amplicon1': 0.0, 'amplicon2': 0.6545246128583531, 'amplicon3': 0.0, 'amplicon4': 0.9160731216310504, 'amplicon5': 1.0431792482099715}	Y		negative		High Confidence	2023-02-09	8	NCI-H1437	CRL-5872																						ACH-000589	NCI-H1437	NCIH1437		687794
SF126_CENTRAL_NERVOUS_SYSTEM	Y		3	https://link.springer.com/content/pdf/10.1007/BF00686798.pdf																																									ACH-000609	SF126	SF126		909712
SNUC1_LARGE_INTESTINE	Y		3	https://cancerres.aacrjournals.org/content/47/24_Part_1/6710.full-text.pdf																		SNU-C1	CRL-5972																						ACH-000722	SNU-C1	SNUC1		910905
NCIH2009_LUNG	Y		3	https://www.sciencedirect.com/science/article/pii/S0165460805001561	DRR260186	SRX10159898, SRX10159899, SRP307840		N		['Complex non-cyclic', 'Linear amplification']	[]	{'amplicon1': 5.60797626341008, 'amplicon2': 4.712426829612636, 'amplicon3': 4.695411690138933, 'amplicon4': 4.5017755787632, 'amplicon5': 5.780881588364982}	{'amplicon1': 5.004825223689817, 'amplicon2': 4.694936565929845, 'amplicon3': 4.695411690138933, 'amplicon4': 4.5017755787632, 'amplicon5': 5.780881588364982}	{'amplicon1': 1.622161792309863, 'amplicon2': 0.0065017332108236, 'amplicon3': 0.0, 'amplicon4': 0.5686074685463891, 'amplicon5': 0.0}	N		positive	RPL39P38				NCI-H2009	CRL-5911																						ACH-000886	NCI-H2009	NCIH2009		724873
SNUC2A_LARGE_INTESTINE	Y	N	3	https://cancerres.aacrjournals.org/content/47/24_Part_1/6710.full-text.pdf	SRR8670716			N	N	[]	[]	{}	{}	{}								SNU-C2A	CCL-250.1		modal number = 46; range = 44 to 48. This is a pseudodiploid human cell line. The modal chromosome number is 46, occurring at 86%, with polyploidy at 16.2%. The ins(1;?)(p13;?), del(3)(p23), t(4q,?), t(8;?), del(9)(p13), del(11)(p13), 14q+ and two other marker chromosomes are common to all metaphases examined. Other altered chromosomes, if any, occur only sporadically. Normal N11 is absent. Two c…		16.2	diploid	N	46	44-48	9		11		ins(1;?)(p13;?)	del(3)(p23), del(9)(p13), del(11)(p13)	add(14q)		t(4q;?), t(8;?)					ACH-000967	SNU-C2A	SNUC2A
SNUC5_LARGE_INTESTINE	Y		3	https://cancerres.aacrjournals.org/content/47/24_Part_1/6710.full-text.pdf																																									ACH-000970	SNU-C5	SNUC5		1674021
NCIH1770_LUNG	Y		3	https://genome.cshlp.org/content/17/9/1296.short; https://www.sciencedirect.com/science/article/pii/S0165460805001561#bib10																		NCI-H1770	CRL-5893																						ACH-001362	NCI-H1770	NCIH1770	H1770	687804
KY821_HAEMATOPOIETIC_AND_LYMPHOID_TISSUE	Y		3	https://www.nature.com/articles/jhg199840.pdf?origin=ppub																																									ACH-002262	KY821	KY821		907300
NCIH630_LARGE_INTESTINE	Y		3	https://cancerres.aacrjournals.org/content/47/24_Part_1/6710.full-text.pdf			NCI-H630 : Problematic cell line: Contaminated. The contaminant is not known. Seems to be a mixture of cell lines. Originally said to originate from a 60 year ol															NCI-H630	CRL-5833																						ACH-002287	NCI-H630	NCIH630		908482
SKNMC_BONE	Y	N	3	https://aacrjournals.org/cancerres/article/33/11/2643/479288/Morphology-and-Growth-Tumorigenicity-and	SRR11235329, SRR5371364	SRX718183, SRP351325	SK-N-MC : Problematic cell line: Misclassified. Originally thought to be a neuroblastoma cell line but shown to be from an Askin tumor (PubMed=20143388).Part of	N		[]	[]	{}	{}	{}	N		positive	.				SK-N-MC	HTB-10	ACC-203	The cell line is a pseudodiploid human female (XX), with chromosome counts in the diploid range and a modal chromosome number of 46. Normal chromosomes N3 and N10 are absent, and many (N1, N2, N4, N15, N16, N17, N21, and N22) are monosomic. Normal chromosome N8 is most often tetrasomic. The remainder of normal chromosomes were usually paired. Numerous marker chromosomes are present including: 1p+…	human pseudodiploid karyotype with 6% polyploidy - 46(40-47)<2n>XX, +8, -16, t(1;4)(p36;p13), t(2;3)(q24;q29), der(3)t(3;3)(p13;q22), del(10)(q25), t(11;22)(q24;q12), t(15;22)(q21;q12), add(17)(p12), add(21)(p12) - dmin in 9% of cells - resembles published karyotype - carries masked 11;22 translocation recurrent in Ewing's and Askin's tumor	6	diploid	N	46		2		16	8		del(2)(q23), del(4)(p12), del(15)(q13q22), del(22)(q11q13)	add(17)(p12),add(21)(p12), add(1p), add(11q)		t(1;4)(p36;p13),t(2;3)(q24;q29),t(11;22)(q24;q12),t(15;22)(q21;q12)		der(3)t(2;3)(q24;q27)	iso(3q)		ACH-000039	SK-N-MC	SKNMC
HCC1937_BREAST	Y	N	3	https://onlinelibrary.wiley.com/doi/epdf/10.1002/%28SICI%291097-0215%2819981209%2978%3A6%3C766%3A%3AAID-IJC15%3E3.0.CO%3B2-L; DSMZ	SRR8639162			N	Y	['BFB', 'Linear amplification']	[]	{'amplicon1': 5.174179582027915, 'amplicon2': 11.048733089305165, 'amplicon3': 6.2233966430046825}	{'amplicon1': 5.117888137723049, 'amplicon2': 7.470564872261514, 'amplicon3': 6.2233966430046825}	{'amplicon1': 0.7581143935170083, 'amplicon2': 1.1728421962228184, 'amplicon3': 0.0}								HCC1937	CRL-2336	ACC-513	CRL-2336 is highly transformed which is evident from the chromosome count and karyotype description. The modal chromosome number is 100. At least forty-three marker chromosomes, involving nearly every chromosome, were found. Chromosome 1 and chromosome 3 derivative chromosomes were verified using commercial whole chromosome paint (fluorescent in-situ hybridization (FISH)) probes. An acrocentric c…			hypertetraploid	N	100	93-103	43		1,4,15,16,18								der(1), der(3)			ACH-000223	HCC1937	HCC1937		749714
LU65_LUNG	Y		3	https://www.jstage.jst.go.jp/article/cancersci1985/76/10/76_10_967/_pdf/-char/ja																																									ACH-000438		LU65		724863
HCC1395_BREAST	Y	N	3	https://onlinelibrary.wiley.com/doi/epdf/10.1002/%28SICI%291097-0215%2819981209%2978%3A6%3C766%3A%3AAID-IJC15%3E3.0.CO%3B2-L				N		[]	[]	{}	{}	{}								HCC1395	CRL-2324		polyploid			polyploid	N																ACH-000699	HCC1395	HCC1395		749712
5637_URINARY_TRACT	Y	N	3	https://link.springer.com/content/pdf/10.1007/BF00321091.pdf	SRR8639140			Y	Y	['ecDNA']	['CASC15', 'CDKAL1', 'E2F3', 'HDGFL1', 'NBAT1', 'PRL', 'SOX4', 'ARPC4', 'ARPC4-TTLL3', 'ATG7', 'ATP2B2', 'ATP2B2-IT2', 'BRK1', 'BRPF1', 'CAMK1', 'CAND2', 'CIDEC', 'CIDECP1', 'CPNE9', 'CRELD1', 'EMC3', 'EMC3-AS1', 'FANCD2', 'FANCD2OS', 'FBLN2', 'FGD5P1', 'GHRL', 'GHRLOS', 'HDAC11', 'HDAC11-AS1', 'HRH1', 'IL17RC', 'IL17RE', 'IQSEC1', 'IRAK2', 'JAGN1', 'LHFPL4', 'MKRN2', 'MKRN2OS', 'MTMR14', 'NUP210…	{'amplicon1': 53.125065523981625}	{'amplicon1': 30.030673388220595}	{'amplicon1': 1.178855619495035}								5637	HTB-9	ACC-35	modal chromosome number = 67; range = 59 to 71The stemline modal chromosome number is 67 occurring at 36%, and polyploidy at 0.6%. Fourteen marker chromosomes were common to these cells: 3q+, 11q+, i(13q), t(9q21q), i(17q), i(21q) and 8 others of unknown origin. Additional markers: der(5)t(5;7)(q31;p11) and 1p were found that were specific to a minor subpopulation. Microchromosomes (larger than d…	human hypotriploid karyotype with 17% polyploidy - 62(47-64)<3n>XX, -Y, -4, -5, -10, -13, -13, -15, -18, -19, -21, -21, +4mar, der(1)t(1;?)(p21;?), der(3)t(3;?)(p22;?), del(6)(q23), der(9)t(9;?)(p12;?), der(11)t(5;11)(q14;p12), ?der(12)t(12;?)(q14;?), i(13q), i(14q), der(17)t(17;?)(p11/12;?), del(22)(q13) - carries large submetacentric marker with q arm resembling tandem dup(7) - 9p12 is a recurr…	17	hypotriploid	N	67	59-71	14		4, 5, 10, 13, 15, 18, 19, 21			del(6)(q23),del(22)(q13)					der(1)t(1;?)(p21;?),der(3)t(3;?)(p22;?),der(9)t(9;?)(p12;?),der(11)t(5;11)(q14;p12),der(12)t(12;?)(q14;?),der(17)t(17;?)(p11/12;?)	i(13q),i(14q)		ACH-000905	5637	5637		687452
HCC1008_BREAST	Y		3	https://onlinelibrary.wiley.com/doi/epdf/10.1002/%28SICI%291097-0215%2819981209%2978%3A6%3C766%3A%3AAID-IJC15%3E3.0.CO%3B2-L																																									ACH-001514	HCC1008	HCC1008
253J_URINARY_TRACT	Y		3	https://pubmed.ncbi.nlm.nih.gov/4431054/																		253J	HTB-108																						ACH-000011	253J	253J
T24_URINARY_TRACT	Y	N	3	https://europepmc.org/article/med/895941	SRR8670667	SRP295963			N								negative		No Chromothripsis Detected			T24	HTB-4	ACC-376	hypodiploidy to hypopentaploidy; stemline 86; 2 to 4 telocentrics; 3 to 4 minutes, hypotetraploid to hypertetraploid with abnormalities including dicentrics, breaks, pulverization, minutes and telocentric markers	human hypertriploid karyotype with 8% polyploidy - 70-75<3n>XX, -X, +7, -10, -16, -17, -18, +20, +22, +4mar, add(1)(q11), add(1)(p34), del(6)(q21), del(8)(p21), del(9)(p21), del(10)(p11), add(11)(p13), del(13)(q13q14), i(14q), der(15q21q), add(18)(p11) - matches published karyotype	8	mix (hypodiploid, hypopentaploid, hypotetraploid, hypertetraploid, hypertriploid)	N	73	70-75	4		10, 16, 17, 18	2022-07-20		del(6)(q21),del(8)(p21),del(9)(p21),del(10)(p11),del(13)(q13q14)	add(1)(q11),add(1)(p34),add(11)(p13),add(18)(p11)				der(15q;21q)	i(14q)		ACH-000018	T24	T24		724812
D341MED_CENTRAL_NERVOUS_SYSTEM	Y	Y	3	https://pubmed.ncbi.nlm.nih.gov/2334901/																		D341 Med	HTB-187		This is a hyperdiploid (modal number = 49; range = 44 to 50) human cell line with higher ploidies occurring with a frequency of 8.5%. Four marker chromosomes are present in all cells. They are: 11HSR, i(17q), der(22)t(1;22)(q12;p12) and 8q-. There are three copies each of N6 and N18, and single copies each of N11, N17 and N22. The single X chromosome was structurally normal, and the presence of t…		8.5	hyperdiploid	N	49	44-50	4		11,17,22	6,18		del(8)(q)					der(22)t(1;22)(q12;p12)	i(17q)		ACH-000095	D341	D341	D341MED
DAOY_CENTRAL_NERVOUS_SYSTEM	Y	N	3	https://pubmed.ncbi.nlm.nih.gov/2334901/	SRR8639212			N	N	['Linear amplification']	[]	{'amplicon1': 5.196342186241671}	{'amplicon1': 5.1963421815553135}	{'amplicon1': 0.8078170310732116}					High Confidence	1, 6, 7, 17		Daoy	HTB-186		This is a hypertetraploid human cell line with a modal number between 93 and 99. The frequency of cells with higher ploidies is 2.0%. However, since the stemline chromosome number is high, the estimate for the polyploidy is tentative. Thirteen or more marker chromosomes were common to all cells. Of these, many had two to four copies per cell. Among the markers were: t(1q5q), t(13q;?), 15p+, 7q+, …		2	hypertetraploid	N	96	93-99	13			12,14,15,19			add(15q), add(17q)		t(1;5)(q;q), t(13q;?)		der(9)t(3;9)(p21;q34)			ACH-000211	Daoy	DAOY		906833
DKMG_CENTRAL_NERVOUS_SYSTEM	Y	N	3	https://pubmed.ncbi.nlm.nih.gov/9661048/; DSMZ																				ACC-277		human hypodiploid karyotype with 12% polyploidy - 44(42-44)<2n>XX, +7, -9, -10, -12, -14, +mar, del(6)(q13q25), add(9)(p2?2), der(15)t(14;15)(q12;p11), del(16)(p13), del(17)(q25), add(19)(q1?3), variable numbers of dmin detectible in most cells - resembles published karyotype	12	hypodiploid	N	44	42-44	1		9, 10, 12, 14	7		del(6)(q13q25),del(16)(p13),del(17)(q25)	add(9)(p2?2),add(19)(q1?3)				der(15)t(14;15)(q12;p11)			ACH-000244	DK-MG	DKMG		906839
SAOS2_BONE	Y	N	3	https://www.sciencedirect.com/science/article/pii/0026049591900817	SRR5009889			N		['Linear amplification']	[]	{'amplicon1': 7.162980404806851, 'amplicon2': 5.9647630085519925, 'amplicon5': 6.036549376587085, 'amplicon6': 4.968012858473195}	{'amplicon1': 5.798214529764263, 'amplicon2': 5.581482763627975, 'amplicon5': 6.036549376587085, 'amplicon6': 4.42761634612658}	{'amplicon1': 0.2803334852050729, 'amplicon2': 0.689422592851295, 'amplicon5': 0.9875268129995872, 'amplicon6': 0.5068999747900217}								SaOS-2	CRL-7939	ACC-243		human highly rearranged hyperdiploid karyotype with 16% polyploidy - 56(52-58)<2n>X, -X, -2, -2, +3, -6, -8, +10, -12, +14, +18, -19, +20, -21, -21, -22, +15mar, add(1)(p22), add(3)(q27)x2, add(4)(p15), add(6)(p21), add(7)(p22), add(8)(q24), add(9)(q35), add(11)(p15), add(12)(p13), add(13)(q14), add(14)(p12)x2 - 13q14 breakpoint is associated with osteosarcomas - resembles published karyotype	16	hyperdiploid	N	56	52-58	15		2, 6, 8, 12, 19, 21, 22	3, 10, 14, 18, 20			add(1)(p22),add(3)(q27)x2,add(4)(p15),add(6)(p21),add(7)(p22),add(8)(q24),add(9)(q35),add(11)(p15),add(12)(p13),add(13)(q14),add(14)(p12)x2							ACH-000410	Saos-2	SAOS2		909707
CHP212_AUTONOMIC_GANGLIA	Y		3	https://pubmed.ncbi.nlm.nih.gov/23064640/	SRR8639197, SRR11467550	SRP254938, SRR11467565		Y	Y	['ecDNA']	['DDX1', 'GACAT3', 'GREB1', 'LPIN1', 'MYCN', 'MYCNOS', 'MYCNUT', 'NTSR2', 'TRIB2']	{'amplicon1': 83.54489820298711}	{'amplicon1': 80.74304241284784}	{'amplicon1': 1.0027364489810422}			positive	.;RNU5E-7P,RPLP1P5,RN7SL14P;RNU2-13P,RNA5SP85,RN7SL674P,CDK8P1,ST13P1,RNU6-843P	No Chromothripsis Detected			CHP-212	CRL-2273																						ACH-000120	CHP-212	CHP212		906820
Y79_AUTONOMIC_GANGLIA	Y		3	https://pubmed.ncbi.nlm.nih.gov/2917328/																																									ACH-001295	Y-79	Y79
RC2_SOFT_TISSUE	Y		3	https://pubmed.ncbi.nlm.nih.gov/11063797/																																									ACH-001743	RC2	RC2
HSC39_STOMACH	Y		3	https://pubmed.ncbi.nlm.nih.gov/24777112/																																									ACH-002141	HSC-39	HSC39		1322224
SIMA_AUTONOMIC_GANGLIA	Y	N	3	https://pubmed.ncbi.nlm.nih.gov/10686945/																				ACC-164		human hypotetraploid karyotype with 3.5% polypoidy - 88/89<4n>XXY/XXYY, -Y, -11, -17, -17, der(1qh++)t(1;17)(p34-35;q12)x2, t(6;9)(p21;q33)x2, ?inv(12)(q21q24)x2, der(22)t(17;22)(q21;p12)x2 - ca. 50-100 NMYC-containing dmin present in each cell - t(1;17) together with NMYC amplification is restricted to neuroblastoma - matches published karyotype	3.5	hypotetraploid	N	89				2023-11-17						t(6;9)(p21;q33)x2	inv(12)(q21q24)x2	der(1)t(1;17)(p34-35;q12)x2,der(22)t(17;22)(q21;p12)x2			ACH-000099	SIMA	SIMA		753620
CHP126_AUTONOMIC_GANGLIA	Y	N	3	https://www.science.org/doi/abs/10.1126/science.71759																				ACC-304		human near-diploid karyotype - 46(44-46)<2n>X, -X, +mar, del(1)(p36), t(2;14)(q37;q21-23), dup(7)(p15p22), der(11)t(1;11)(q22;q24), del(12)(q24.32), add(13)(p13), add(14)(p12) - ca. 20-50 dmin - del(1p32-36) and dmin (MYCN amp) are typical of late-stage neuroblastoma		diploid	N	46	44-46	1					del(1)(p36),del(12)(q24.32)	add(13)(p13),add(14)(p12)	dup(7)(p15p22)	t(2;14)(q37;q21-23)		der(11)t(1;11)(q22;q24)			ACH-000136	CHP-126	CHP126		910567
PL21_HAEMATOPOIETIC_AND_LYMPHOID_TISSUE	Y	N	3	https://pubmed.ncbi.nlm.nih.gov/6362749/																				ACC-536		human hypertetraploid karyotype - 93(83-96)<4n>XXYY, +3, +5, +5, +6, +6, +7, -9, -10, -11, -12, +13, -14, -17, -21, +22, +22, +mar, del(1)(p11), i(5p)x2-3, der(6)t(6;15)(p25;q24), der(13)ins(13;13)q32;q?q?)x3-4 - no cytogenetic evidence of PML-RARA fusion - resembles published karyotype		hypertetraploid	N	93	83-96	1		9, 10, 11, 12, 17, 21	3, 5, 6, 7, 13, 22		del(1)(p11)					der(6)t(6;15)(p25;q24),der(13)ins(13;13)q32;q?q?)x3	i(5p)x2		ACH-000218	PL-21	PL21		1330991
BT16_SOFT_TISSUE	Y		3	https://pubmed.ncbi.nlm.nih.gov/1747870/				N		[]	[]	{}	{}	{}																															ACH-001020	BT-16	BT16
HELA_CERVIX	Y	N	3	https://pubmed.ncbi.nlm.nih.gov/4027950/		SRX4928885, SRP303288, SRP342099, SRX4928886, SRP220693, ERP123887, ERP144978, SRP181684, SRX3324889, SRX4928883, SRX3324890, SRP121433, SRX4928881, SRX4928884, SRP295963, SRX4928888, SRP315900, SRX4928887, SRP342583, SRX4928882									Y		positive	.;BRD9P2				HeLa	CCL-2	ACC-57	Modal number = 82; range = 70 to 164. There is a small telocentric chromosome in 98% of the cells. 100% aneuploidy in 1385 cells examined. Four typical HeLa marker chromosomes have been reported in the literature. HeLa Marker Chromosomes: One copy of Ml, one copy of M2, four-five copies of M3, and two copies of M4 as revealed by G-banding patterns. M1 is a rearranged long arm and centromere of ch…	human hypertriploid/hypotetraploid karyotype with 15% polyploidy - 82(77-84)<4n>XXX, -X, -2, -3, -4, +5, +5, +5, +5, -7, -8, -11, -13, -14, -15, -16, -17, -18, -19, -21, -22, +mar - der(1)t(1;3)(p11;q11), add(2)(q37), del(3)(q13), der(3)t(3;5)(q11;q11), i(5p)x4, del(6)(q15), der(9)t(1;9)(p11;p11), add(12)(q23), i(15q), der(19)t(13;19)(q22;p13)x1-2, add(21)(p11), del(?22)(q12)	15	hypotetraploid	N	82	77-84	4		2, 3, 4, 7, 8, 11, 13, 14, 15, 16, 17, 18, 19, 21, 22	5		del(3)(q13),del(6)(q15),del(?22)(q12)	add(2)(q37),add(12)(q23),add(21)(p11)				der(1)t(1;3)(p11;q11),der(3)t(3;5)(q11;q11),der(9)t(1;9)(p11;p11),der(19)t(13;19)(q22;p13)x1-2	i(5p)x4,i(15q)		ACH-001086		HELA	HeLa	1298134
8305C_THYROID	Y	N	3	https://pubmed.ncbi.nlm.nih.gov/16924234/	SRR8639136			Y	Y	['ecDNA']	['AHCY', 'DUSP26', 'DYNLRB1', 'FUT10', 'ITCH', 'MAK16', 'MAP1LC3A', 'PIGU', 'RNF122', 'SNORD13', 'TTI2']	{'amplicon1': 45.193929672446814}	{'amplicon1': 25.611969668669147}	{'amplicon1': 0.2390445888386158}					Low Confidence		1			ACC-133		human flat-moded hypertriploid karyotype with 22% polyploidy - 74(67-76)<3n>XXX, -2, +9, -10, -12, -13, +14, +15, +15, +18, -19, +20, +4mar, 1-20 dm in most cells, der(6)t(6;7)(q22;q36q11.23), add(15)(p11)x2, del(17)(p12)x2 - subclonal rearrangements, e.g. del(2)(p16), del(2)(q22), del(3)(q22), i(4p), t(6p;7q), del(9)(p23)	22	hypertriploid	N	74	67-76	4		2, 10, 12, 13, 19	9, 14, 15, 18, 20		del(2)(p16),del(2)(q22),del(3)(q22),del(9)(p23)	add(15)(p11)x2		t(6p;7q)		der(6)t(6;7)(q22;q36q11.23)	i(4p)		ACH-001306	8305C	8305C		906795
LAN2_AUTONOMIC_GANGLIA	Y		3	https://pubmed.ncbi.nlm.nih.gov/12007187/																																									ACH-001354	LAN-2	LAN2
SCLC22H_LUNG	Y		3	https://pubmed.ncbi.nlm.nih.gov/2438285/																																									ACH-001386	SCLC-22H	SCLC22H
UWB1289_OVARY	Y		3	https://pubmed.ncbi.nlm.nih.gov/17259345/																		UWB1.289	CRL-2945																						ACH-001418	UWB1.289	UWB1289		1480374
D263MG_CENTRAL_NERVOUS_SYSTEM	Y		3	https://pubmed.ncbi.nlm.nih.gov/3011240/			D-263MG : Problematic cell line: Possibly misidentified. Presence of a Y chromosome in cell line that was thought to be of female origin (STR profile).Part of:																																						ACH-002225	D-263MG	D263MG		946368
DIFI_LARGE_INTESTINE	Y		3	https://pubmed.ncbi.nlm.nih.gov/2069908/																																									ACH-002233	DIFI	DIFI		1789883
MDAMB435S_SKIN	Y	N	3	Turner et al. Nature 2017	SRR4009285		MDA-MB-435S : Problematic cell line: Contaminated. Parent cell line (MDA-MB-435) has been shown to be a M14 derivative.Part of: Cancer Dependency Map project (DepMa	N		['Linear amplification']	[]	{'amplicon1': 7.213303125546264, 'amplicon2': 5.24806986044922}	{'amplicon1': 7.213303125546264, 'amplicon2': 5.18856769791244}	{'amplicon1': 0.8007085752009271, 'amplicon2': 1.292378958805521}								MDA-MB-435S	HTB-129		modal number = 56; range = 55 to 62The cell line is aneuploid human female (XX), with most chromosome counts in the 55 to 60 range. Normal chromosomes N6, N11, and N22 were absent, while chromosomes N7, N13, N18 and N21 were single. Most of the remainder of normal chromosomes were usually paired, but chromosome N2 was triple. Nineteen marker chromosomes were identified, with most of them formed f…			hyperdiploid	N	56	55-62	19		6,11,22, 7, 13, 18, 21	2							der(6),der(7),der(3),der(15),der(17),der(20)			ACH-000884	MDA-MB-435S	MDAMB435S
U87MG_CENTRAL_NERVOUS_SYSTEM	Y	N	3	Turner et al. Nature 2017	SRR8670718	SRX5517025	U-87MG ATCC : Problematic cell line: Misidentified. This cell line is not the original glioblastoma cell line established in 1968 at the University of Uppsala. As d	N	N	[]	[]	{}	{}	{}	Y							U-87MG ATCC	HTB-14		This is a hypodiploid human cell line with the modal chromosome number of 44 occurring in 48% of cells. The rate of higher ploidy was 5.9%., Twelve markers were common to all cells, including der(1)t(1;3) (p22;q21), der(16)t(1;16) (p22;p12), del(9) (p13) and nine others. The marker der(1) had two copies in most cells. There was only one copy of normal X. N1, N6 and N9 were not found.		5.9	hypodiploid	N	44	35-45	12		1,6,9			del(9) (p13)					der(1)t(1;3)(p22;q21), der(16)t(1;16)(p22;p12)			ACH-000075	U-87 MG	U87MG		687590
CAKI1_KIDNEY	Y	N	3	Turner et al. Nature 2017	SRR8639204	ERP114639		Y	Y	['ecDNA']	[]	{'amplicon1': 8.837415655444918}	{'amplicon1': 7.142814286209007}	{'amplicon1': 0.8049447073781913}			negative		Low Confidence		3	Caki-1	HTB-46	ACC-142	modal number = 68; range = 63 to 71.The cell line is aneuploid human, with chromosome counts in the triploid range. The Y chromosome is absent; however, loss of the Y chromosome is not unusual from male tumor cell lines. All normal autosomes except chromosome N9 and N19 are represented, usually by two or three copies. Chromosome N9 is recognized as a marker chromosome (M1) that is usually trisomi…			hypotriploid	N	68	63-71	13		9,19	5,10,16			add(9q), add(4q), add(4p)		t(1;?)(p;?), t(1;1_(qter>q21::20), t(1;17)(q;q)		der(11)t(3;11)(q21;q14)			ACH-000433	Caki-1	CAKI1		905963
OVCAR4_OVARY	Y		3	Turnet et al. Nature 2017	SRR8670727			Y	Y	['Linear amplification', 'ecDNA']	['RNF144B', 'VAMP7']	{'amplicon1': 5.388636981281377, 'amplicon2': 7.221538021996484, 'amplicon3': 10.382403364395488}	{'amplicon1': 5.388636981281377, 'amplicon2': 6.987723256956994, 'amplicon3': 5.930557059629005}	{'amplicon1': 0.5078136887776669, 'amplicon2': 0.7353227814481945, 'amplicon3': 0.569096331395782}																															ACH-000617	OVCAR-4	OVCAR4		905990
NCIH322_LUNG	Y		3	Turner et al. Nature 2017			NCI-H322 : Caution: We are not certain that NCI-H322 and NCI-H322M are identical.Derived from site: In situ; Lung; UBERON=UBERON_0002048.Cell type: Club cell; CL	N		['Complex non-cyclic', 'Linear amplification', 'BFB']	[]	{'amplicon1': 15.916134846167672, 'amplicon2': 4.993023596257551, 'amplicon4': 4.927871809928349, 'amplicon5': 48.10841461743842}	{'amplicon1': 5.6142773235298735, 'amplicon2': 4.468440594097259, 'amplicon4': 4.927871809928349, 'amplicon5': 15.667590596990497}	{'amplicon1': 1.6875315250496954, 'amplicon2': 0.9379510521797608, 'amplicon4': 0.0, 'amplicon5': 1.2651001476344643}								NCI-H322	CRL-5806																						ACH-000837	NCI-H322	NCIH322
SW480_LARGE_INTESTINE	Y	N	3	Turner et al. Nature 2017	SRR8670707	SRP278912, SRP359534		Y	Y	['ecDNA', 'Complex non-cyclic', 'Linear amplification']	['CASC11', 'CASC19', 'CASC21', 'CASC8', 'CCAT1', 'CCAT2', 'LRATD2', 'MYC', 'PCAT1', 'PCAT2', 'PRNCR1', 'PVT1', 'TMEM75']	{'amplicon1': 17.47519177777504, 'amplicon2': 5.336042993178584, 'amplicon3': 12.601557003909384, 'amplicon4': 5.515126210780397, 'amplicon5': 4.626346322302862}	{'amplicon1': 10.231615647831848, 'amplicon2': 5.326065279041445, 'amplicon3': 4.609608652495706, 'amplicon4': 5.515126210780397, 'amplicon5': 4.626346322302862}	{'amplicon1': 2.392990201806928, 'amplicon2': 0.9188546245566548, 'amplicon3': 2.1555359306314354, 'amplicon4': 3.315669960757815e-11, 'amplicon5': 0.0}			positive	.	High Confidence	2	2013-06-09	SW480	CCL-228	ACC-313	The stemline chromosome number is hypotriploid and 11-12 marker chromosomes were common. Both double minutes and dicentrics were observed in 8% of each metaphase examined.	human hypotriploid karyotype with 12% polyploidy - 58(51-58)<3n>XX, -Y, -1, -3, -4, -5, -6, +7, -8, -10, -12, -15, -18, -19, +20, -22, der(1)t(1;9)(q22;q12), t(2;12)(q35;q13.1), del(5)(q13.2q32), add(7)(q35), dup(7)(q11.22q21.3), der(8)t(1;8)(p11;p11)t(1;9)(q22;q12), add(10)(p14), inv(14)(q13q32), del(18)(q12.2), der(19)t(6;19)(p11;q13), der(20)t(14;20)(q13;p13)x2 - identified by large submetacen…	12	mix(hypotriploid, hyperdiploid)	N	58	51-58			1, 3, 4, 5, 6, 8, 10, 12, 15, 18, 19, 22	2023-07-20		del(5)(q13.2q32),del(18)(q12.2)	add(7)(q35),add(10)(p14)	dup(7)(q11.22q21.3)	t(2;12)(q35;q13.1)	inv(14)(q13q32)	der(1)t(1;9)(q22;q12),der(8)t(1;8)(p11;p11)t(1;9)(q22;q12),der(19)t(6;19)(p11;q13),der(20)t(14;20)(q13;p13)x2			ACH-000842	SW 480	SW480
RXF393_KIDNEY	Y		3	Turner et al. Nature 2017	SRR4009241			N		['Linear amplification']	[]	{'amplicon1': 8.876067931786562, 'amplicon2': 12.787893244198296, 'amplicon3': 5.439793970006162}	{'amplicon1': 8.876067931786562, 'amplicon2': 8.736884447032484, 'amplicon3': 5.439793970006162}	{'amplicon1': 0.8639120462500174, 'amplicon2': 1.3973099994007243, 'amplicon3': 0.4491667015798515}																															ACH-002195	RXF393	RXF393		905978
SNU5_STOMACH	Y	N	3	ATCC																		SNU-5	CRL-5973		This is a hypotetraploid human cell line with the modal chromosome number of 87 and 88 occurring in a total of 36% of cells. Cells having higher ploidies were found at 9.6%. Eighteen or more marker chromosomes were found in most cells, including paired der(1)t(1;21) (p36.3;q11.2); der(1)t(1;?) (p32;?); 7q+'s; del(6) (q23); 12q+; and i(17q); triple der(2)t(2;?13) (p25.3;q14.3); and other single ma…		9.6	hypotetraploid	N	88	81-91	18		1	5,7,10,19,20		del(6) (q23)	add(12q)				der(1)t(1;21)(p36.3;q11.2), der(1)t(1;?)(p32;?); der(2)t(2;?13)(p25.3;q14.3), der(7)t(7;?)(q22.3;?), der (7)t(7;?)(q32;?)	i(17q)		ACH-000303	SNU-5	SNU5		908445
CCFSTTG1_CENTRAL_NERVOUS_SYSTEM	Y	Y	3	ATCC																		CCF-STTG1	CRL-1718		This human cell line contained large numbers of tetra-, hexa-, and higher-ploid cells (2s populations). The modal (s) cell population which occurred in 32% of cells had the pseudodiploid karyotype, 46,XX,-3,-18,del(7) (q21.12;q22.3), ?t(3q?18q). The rate of 2s cells was 42%. Two marker chromosomes, del(7) (q21.12;q22.3) and ?t(3q?18q), were present in all s metaphases, but ?t(3q?18q) was absent i…			mix(diploid, tetraploid, hexaploid, polyploid)	N	46		2		3,18			del(7) (q21.12;q22.3)			t(3q;18q)					ACH-000329	CCF-STTG1	CCFSTTG1		906823
T84_LARGE_INTESTINE	Y	N	3	ATCC	SRR8670673			N	N	[]	[]	{}	{}	{}								T84	CCL-248		The stemline modal chromosome number is 56, occurring at 28% with polyploidy at 12.4%. Eighteen markers are common to most metaphases examined. Normal X and chromosome 13 were absent; chromosomes 2, 4 and 22 were single-copied, and chromosome 12 was 4-copied. No Y chromosome was detected by Q band observation. DM occurred in nearly 50% of the cells.		12.4	hyperdiploid	N	56	47-57	18		13, 2, 4, 22	12				dup(12)						ACH-000381	T84	T84		909761
769P_KIDNEY			0		SRR8639134	ERP114639	duplicate ATCC karyotype record with CCFSTTG1_CENTRAL_NERVOUS_SYSTEM	N	N	[]	[]	{}	{}	{}			negative		High Confidence	1		769-P	CRL-1933																						ACH-000411	769-P	769P		910922
SW1088_CENTRAL_NERVOUS_SYSTEM	Y	N	3	ATCC																		SW1088	HTB-12		hypertriploid; modal number = 72 to 74. The rate of higher ploidies was 4.2%. Most chromosomes were morphologically normal. Three marker chromosomes were common to all cells: del(1) (q11), der (9)t(7;?;9) (q11?;?;p24), and der (10)t(4;10) (q21;q15)., The der (9) was paired in nearly 50% of the cells. Usually one, but occasionally three double minutes (DM) were seen in a few cells. Five copies of …		4.2	hypertriploid	N		72-74	3			5,7,20		del(1) (q11)					der(9)t(7;?;9)(q11?;?;p24),der(10)t(4;10)(q21;q15)			ACH-000437	SW 1088	SW1088		909745
HS746T_STOMACH	Y	N	3	ATCC	SRR8652116			Y	Y	['Complex non-cyclic', 'ecDNA', 'Linear amplification']	['ASPN', 'ASZ1', 'AUH', 'C12orf73', 'CAPZA2', 'CAV1', 'CAV2', 'CENPP', 'CFTR', 'CFTR-AS1', 'CHST11', 'ECM2', 'EID3', 'GLT8D2', 'HCFC2', 'HSP90B1', 'IARS1', 'IPPK', 'MET', 'NFIL3', 'NFYB', 'NOL8', 'NT5DC3', 'OGN', 'OMD', 'PRSS47', 'ROR2', 'SNORA84', 'SPTLC1', 'ST7', 'ST7-AS1', 'ST7-AS2', 'ST7-OT3', 'ST7-OT4', 'SYK', 'TDG', 'TES', 'TFEC', 'TTC41P', 'TXNRD1', 'WNT2', 'BCAP29', 'CBLL1', 'CCDC71L', 'C…	{'amplicon1': 10.87193386242231, 'amplicon2': 41.40636897362432, 'amplicon3': 8.95846944173644, 'amplicon4': 7.044272925245763, 'amplicon5': 4.727456187877235}	{'amplicon1': 10.871933862329652, 'amplicon2': 9.063828086743875, 'amplicon3': 6.659753766741944, 'amplicon4': 7.006134749344721, 'amplicon5': 4.727456187877235}	{'amplicon1': 0.7264477386147956, 'amplicon2': 1.4454036718365524, 'amplicon3': 0.8905879696933752, 'amplicon4': 0.551333782700322, 'amplicon5': 0.723957936968343}					Low Confidence		2023-07-10	Hs 746.T	HTB-135		This is a hypertriploid human cell line having the modal chromosome number of 77 occurring in 46% of cells. Cells with higher ploidies were found at 16.6%. The karyotype of this cell line is very complex. Between 45% and 55% of chromosomes in each cell had structural aberrations, including: der(4)t(1;4) (p13.1;q35); t(15q22q); del(2) (p13); der(7)t(7;?) (p22;?) [7p+]; t(7q22q?) and others. The t(…		16.6	hypertriploid	N	77	70-80	10		7,21			del(2)(p13)			t(15q;22q),t(7q;22q)		der(4)t(1;4)(p13.1;q35),der(7)t(7;?)(p22;?)			ACH-000616	Hs 746T	HS746T		1240151
SW1783_CENTRAL_NERVOUS_SYSTEM	Y	N	3	ATCC	SRR8670711			Y	Y	['ecDNA']	['AASDH', 'ARL9', 'CEP135', 'CHIC2', 'CLOCK', 'CRACD', 'EXOC1', 'EXOC1L', 'GSX2', 'HOPX', 'IGFBP7', 'IGFBP7-AS1', 'KDR', 'KIT', 'NMU', 'NOA1', 'PAICS', 'PDCL2', 'PDGFRA', 'POLR2B', 'PPAT', 'REST', 'RPL21P44', 'SPINK2', 'SRD5A3', 'SRD5A3-AS1', 'SRP72', 'THEGL', 'TMEM165']	{'amplicon1': 23.48597607373952}	{'amplicon1': 22.926447252476343}	{'amplicon1': 0.8318273261915077}					High Confidence	6		SW1783	HTB-13		hypertetraploid; modal number = 96. The rate of higher ploidies was 10.1%. The markers der(5)t(1;5) (p11;p15), t(1q3q), del(3) (q21), der(6)t(6;11) (p12;p15), der(11)t(6;11) (p12;p15), and 5 others were common to most cells. Of these, der (6) and der(11) had consistently two copies per cell, and were probably formed by balanced translocation between N6 and N11. Nine to 10 marker chromosomes were …		10.1	hypertetraploid	N	96	93-103	10	2023-09-15				del(3) (q21)			t(1q;3q)		der(5)t(1;5)(p11;p15),der(6)t(6;11)(p12;p15), der(11)t(6;11)(p12;p15)			ACH-000883	SW 1783	SW1783		909750
SW982_SOFT_TISSUE	Y	N	3	ATCC			SW982 : Caution: Stated to originate from a patient with a biphasic synovial sarcoma, however does not contain the SST-SSX1/SSX2 translocation which is typica															SW982	HTB-93		Hyperdiploid; modal number = 48; range = 42 to 58. The rate of higher ploidies was 1.6%. Nine markers were common to all cells. These were: t(1q4p), del(5) (q31;q33), der(9) t(4;9) (q11;p24), t(8q12p), t(9q13q) and four others.Double minutes (DM) were seen in some cells (usually only one copy). Normal N9 was absent, N4, N8, and N13 were consistently single-copied and the X was double-copied.		1.6	hyperdiploid	N	48	42-58	9		9,4,8,13			del(5) (q31;q33)			t(8q;12p),t(9q;13q),t(1q;4p)		der(9)t(4;9)(q11;p24)			ACH-001274	SW982	SW982		909759
SW684_SOFT_TISSUE	Y	N	3	ATCC																		SW684	HTB-91		hypertriploid; modal number = 73; range = 59 to 79. The rate of higher ploidies was 9.1%. Eleven markers were common to most cells. These include: der(2)t(2;6)(p13;q13), der(12)t(8;12)(q11;q24), t(15q21q), 19q+, t(8p21q?) and six others. Of these, the der(2) and t(8p21q?) were generally paired. A few cells had double minutes (DM) (one per cell when present). There were 4 copies of N1, N18, N20 an…		9.1	hypertriploid	N	73	59-79	11		15	1,18,20,22			add(19q)		t(15q;21q),t(8p;21q)		der(2)t(2;6)(p13;q13),der(12)t(8;12)(q11;q24)			ACH-002309	SW684	SW684		909754
SKPNDW_BONE	Y	N	3	ATCC																		SK-PN-DW	CRL-2139		aneuploid; modal number = 40 to 41; monosomy 13 was found in 100% of the cells; iso(17q) and monosomy 9, 10, 11, and 18 were found in greater than 20% of cells analyzed., In a large proportion of the cells, the double minutes per cell were too numerous to count.			hypodiploid	N	41	35-45			13,9,10,11,18											ACH-001193	SK-PN-DW	SKPNDW		909731
HS683_CENTRAL_NERVOUS_SYSTEM	N	N	2	ATCC																		Hs 683	HTB-138		modal number = 82; range = 74 to 87.This is a hypertriploid human cell line with the modal chromosome number of 82 occurring in 16% of cells, with the distribution skewed toward the lower number range. Higher ploidies occurred in 3.0% of cells. Most cells had 4-6 marker chromosomes, but only del(3) (q12.2q21) occurred frequently in most cells, and der(9)t(9;?) (q34.2;?), tdic(1;4) (q21;q35), and …		3	hypotetraploid	N	82	74-87	5	2023-04-06		7		del(3)(q12.2q21)					der(9)t(9;?)(q34.2;?)		tdic(1;4)(q21;q35)	ACH-000067	Hs 683	HS683		1240150
CAOV4_OVARY	N	N	2	ATCC																		Caov-4	HTB-76		(P5) hypotriploid and hypertetraploid with abnormalities including breaks, dicentrics, minute chromatin bodies, fragmentations, secondary constrictions and large subtelocentric and submetacentric markers			mix (hypotriploid, hypertetraploid)	N		58-103														ACH-000103	Caov-4	CAOV4		949090
DETROIT562_UPPER_AERODIGESTIVE_TRACT	N	N	2	ATCC	SRR8639218	SRX5517034, SRP188372		N	N	['Linear amplification', 'BFB']	[]	{'amplicon10': 18.75994769873718, 'amplicon11': 7.811808330327333, 'amplicon1': 6.91342848238268, 'amplicon2': 6.542611917547156, 'amplicon3': 5.158238362370792, 'amplicon4': 4.56586563163815, 'amplicon5': 5.000281049905843, 'amplicon6': 7.30099805666857, 'amplicon7': 4.553180882539577, 'amplicon8': 25.454318788468555, 'amplicon9': 7.56493786274697}	{'amplicon10': 13.601683469280356, 'amplicon11': 7.8118083285619, 'amplicon1': 4.415206823714408, 'amplicon2': 5.067776124516582, 'amplicon3': 5.104006463316488, 'amplicon4': 4.56586563163815, 'amplicon5': 5.000281049905843, 'amplicon6': 7.30099805666857, 'amplicon7': 4.553180882539577, 'amplicon8': 11.310649789340554, 'amplicon9': 7.56493786274697}	{'amplicon10': 1.2682428606970024, 'amplicon11': 0.8086918815586677, 'amplicon1': 0.2120115307499581, 'amplicon2': 0.3349198103175724, 'amplicon3': 0.0232307847728455, 'amplicon4': 0.3092681757943077, 'amplicon5': 0.0, 'amplicon6': 0.7549357201468423, 'amplicon7': 0.0, 'amplicon8': 1.3357662784443645, 'amplicon9': 0.4989331228831707}	N		negative					Detroit 562	CCL-138		Modal number = 64; range = 58 to128A large subterminal marker chromosome, arm ratio 3:4, is found in 94% of the cells karyotyped. Five to 6 minute chromosomes are present in each cell. Note: Cytogenetic information is based on initial seed stock at ATCC. Cytogenetic instability has been reported in the literature for some cell lines			hypotriploid	N	64	58-128	1													ACH-000207	Detroit 562	DETROIT562		906837
CAKI2_KIDNEY	Y	N	3	ATCC	SRR5371366		Caki-2 : Problematic cell line: Misclassified. Originally thought to be a clear cell renal cell carcinoma but shown to be from a papillary renal cell carcinoma	N		['Complex non-cyclic', 'Linear amplification']	[]	{'amplicon1': 6.153373718595131, 'amplicon2': 6.182613462329557, 'amplicon3': 6.056815227612962, 'amplicon4': 6.213165959753769, 'amplicon5': 6.225422549623644}	{'amplicon1': 5.503573534500134, 'amplicon2': 6.182613462329557, 'amplicon3': 6.027698066155883, 'amplicon4': 5.119996095342694, 'amplicon5': 6.225422549623644}	{'amplicon1': 0.86981724709516, 'amplicon2': 8.575854467327355e-10, 'amplicon3': 1.5207580263393616, 'amplicon4': 0.5627039456322606, 'amplicon5': 0.6892955323977883}								Caki-2	HTB-47	ACC-54	(P8) hypopentaploid to hypohexaploid (+A2, +A3, +B, +C, +D, +F, +G, -A) with abnormalities including dicentrics, acrocentric fragments, minutes, breaks, and large subtelocentric markers	human flat-moded pentaploid/hexaploid karyotype with 12% polyploidy - 130(118-132)<6n>XXX, -Y, -Y, -Y, inc, add(1)(p22), i(8q), i(?5q)x2, del(6)(q23), t(14;15)(p10;q10), der(19)t(1;19)(q24;q13), dminx1, large iso der(5q)x2, and submeta marker der(?)t(?;2)(?;q11)x2 - resembles published karyotype	12	mix(hypopentaploid, pentaploid, hyperpentaploid, hypohexaploid, hexaploid)	N		105-138						del(6)(q23)	add(1)(p22)		t(14;15)(p10;q10)		der(19)t(1;19)(q24;q13),der(?)t(?;2)(?;q11)x2	i(8q),i(?5q)x2,ider(5q)x2		ACH-000234	Caki-2	CAKI2
HCC38_BREAST	Y	Y	3	ATCC	SRR8639157			Y	Y	['Linear amplification', 'ecDNA', 'Complex non-cyclic']	['MAGEH1', 'PAGE3', 'PAGE5', 'USP51', 'ANK3', 'BICC1', 'CCDC6', 'CCEPR', 'FAM133CP', 'FAM13C', 'MRLN', 'PHYHIPL', 'SLC16A9', 'ANKUB1', 'COMMD2', 'CP', 'EIF2A', 'GYG1', 'HLTF', 'HLTF-AS1', 'HPS3', 'PFN2', 'RNF13', 'SELENOT', 'SERP1', 'TM4SF1', 'TM4SF1-AS1', 'TM4SF18', 'TM4SF4', 'TMEM183B', 'TSC22D2', 'WWTR1', 'WWTR1-AS1']	{'amplicon10': 6.633181922089963, 'amplicon11': 8.362762732286567, 'amplicon1': 5.007699309887007, 'amplicon2': 5.83966035467702, 'amplicon3': 5.356376087874343, 'amplicon4': 4.9054727309483495, 'amplicon5': 5.083995028927804, 'amplicon6': 6.545690103245646, 'amplicon7': 6.057259595831257, 'amplicon8': 5.753627896607013, 'amplicon9': 8.69261765676374}	{'amplicon10': 5.284266112907123, 'amplicon11': 7.084519503009343, 'amplicon1': 5.007699309731955, 'amplicon2': 5.83966035467702, 'amplicon3': 5.356376087874343, 'amplicon4': 4.9054727309483495, 'amplicon5': 5.083995028927804, 'amplicon6': 6.545690103245646, 'amplicon7': 6.057259595831257, 'amplicon8': 5.753627896607013, 'amplicon9': 6.429081818769143}	{'amplicon10': 1.1980933376518854, 'amplicon11': 0.6876860658149058, 'amplicon1': 0.675596702321628, 'amplicon2': 0.5645334833692077, 'amplicon3': 0.6896585848671095, 'amplicon4': 0.0, 'amplicon5': 0.0, 'amplicon6': 0.0, 'amplicon7': 0.0, 'amplicon8': 0.6130174039634333, 'amplicon9': 0.9211935331577772}								HCC38	CRL-2314		Number of cells examined = 59; Modal Chromosome Number = 75 with a range of 65 to 79; Polyploidy Rate = 22% HCC38 contains a homozygous deletion at 3p12. At least 45 distinct derivative chromosomes were detected in most metaphases, including two large metacentric markers which are approximately 1.5 times longer than a normal A group chromosome. Other derivative chromosomes: del(1)(q24); del(1)(p2…		22	hypertriploid	N	75	65-79	24	17-24	1,2,3,4,5,6,7,8,9,10,11,12,13,14,15,17,18,19,21,22			del(1)(q24),del(1)(p22),del(1)(p13),del(2)(p16)x2,del(3)(q13)x2,del(4)(q13)x2,del(5)?(q23q33)x2,del(7)(p?)x2,del(9)(p12)x2,	add(1)(p12),add(3)(q10),add(9)(p10)x2,add(12)(q24),add(14)(p11)x2,add(17)(p12)x2				der(7)(pter;q11::?hsr),der(11),der(18)			ACH-000276	HCC38	HCC38		749717
HT144_SKIN	N	N	2	ATCC	SRR8652113			N	N	['Linear amplification']	[]	{'amplicon1': 5.451492866465471}	{'amplicon1': 5.451492866465471}	{'amplicon1': 0.4289883095357168}					Low Confidence		2023-01-02	HT-144	HTB-63		(P15) hypotriploid to hypertriploid (+A, +B, +C, +D, +E, +F, +G) with abnormalities including acrocentric fragments, minutes, secondary constrictions, breaks, large submetacentric, subtelocentric and minute markers			mix (hypotriploid, hypertriploid)	N		58-80														ACH-000322	HT-144	HT144		907067
CAPAN1_PANCREAS	Y	N	2	ATCC	SRR8639189	SRP274400		N	N	['BFB']	[]	{'amplicon1': 10.51408470482633}	{'amplicon1': 6.109422223907047}	{'amplicon1': 1.095493308816639}			negative					Capan-1	HTB-79	ACC-244	(P7) hypotriploid with abnormalities including dicentrics, breaks, acrocentric fragments, large submetacentric and subtelocentric chromosomes plus minute marker	apparently human karyotype		hypotriploid	N		58-68														ACH-000354	Capan-1	CAPAN1		753624
SKCO1_LARGE_INTESTINE	N	N	2	ATCC	SRR8670686			N	N	['Linear amplification', 'BFB']	[]	{'amplicon1': 5.565497643495249, 'amplicon2': 7.671566805081155, 'amplicon3': 5.354245625879207, 'amplicon4': 5.138283643337393, 'amplicon5': 8.139036072088377, 'amplicon6': 4.597571194975315, 'amplicon7': 6.469453352475953, 'amplicon8': 5.998469203168271}	{'amplicon1': 5.547621265946512, 'amplicon2': 6.799002237619353, 'amplicon3': 4.871253588767744, 'amplicon4': 5.138283641164419, 'amplicon5': 8.139036072088377, 'amplicon6': 4.597571194975315, 'amplicon7': 6.469453352475953, 'amplicon8': 5.592265988313321}	{'amplicon1': 0.0448951043141655, 'amplicon2': 1.5533024301775762, 'amplicon3': 1.0423286554479774, 'amplicon4': 1.0089845610496466, 'amplicon5': 1.333907774755494, 'amplicon6': 8.090216271408404e-10, 'amplicon7': 0.9698635110701384, 'amplicon8': 0.6443084384741801}					Low Confidence		3, 4, 7, 9	SK-CO-1	HTB-39		(P7) hypertriploid to hypotetraploid with abnormalities including dicentrics, minutes, rings, secondary constrictions, and 8 large submetacentric markers			mix (hypertriploid, hypotetraploid)	N		70-91	8													ACH-000400	SK-CO-1	SKCO1		909718
SKMEL3_SKIN	N	N	2	ATCC																		SK-MEL-3	HTB-69	ACC-321	(P13) hypotetraploid to hypertetraploid with abnormalities including dicentrics, pulverizations, secondary constrictions and minutes	human near-tetraploid karyotype with 3% polyploidy - 92(80-93)<4n>XX, -X, -X, -6, +7, +7, +7, -10, -10, -16, -16, +20, +20, +20, +20, +22, dup(7)(p15p22)x2, der(9)t(7;9)(p11;p21)dup(7)(p15p22)x2 - sideline with add(2)(p23) marker - resembles published karyotype	3	mix(hypotetraploid, tetraploid, hypertetraploid)	N	92	80-93			6,10,16	7,20,22			add(2)(p23)	dup(7)(p15p22)x2			der(9)t(7;9)(p11;p21)dup(7)(p15p22)x2			ACH-000423	SK-MEL-3	SKMEL3		909724
MESSA_SOFT_TISSUE	N	N	2	ATCC																		MES-SA	CRL-1976		This is a hypo-diploid human cell line with the modal chromosome number of 45 in 48% of cells examined. The rate of polyploidy was 2.7%. There were five or six marker chromosomes present in each cell. Whereas t(5q6p), 10q+, and 14q+ markers were common in all cells examined, the chromosome combination of either double copy N21 lacking M5 (66.7%) or t(21qter--->C--->?)(M5)/single copy N21/minute m…		2.7	hypodiploid	N	45	47-57	6	2023-05-06		21					t(5q;6p), t(21)(qter--->C--->?)					ACH-000449	MES-SA	MESSA		908127
SIHA_CERVIX	N	N	2	ATCC		SRP239424, SRP223922, SRP398417											positive	.;PCDHB@				SiHa	HTB-35		modal number = 69; range = 51 to 72.This is a hypertriploid human cell line with the modal chromosome number of 71, occurring in 24% of cells. Most cells had the chromosome numbers distributed between 69 and 72. Polyploid cells occurred at 7.6%. Fifteen or more marker chromosomes were common to most cells. Among them are dup(2) (q22q31) and del(2) (q31) which probably resulted from the balanced t…		7.6	hypertriploid	N	71	70-80	15		2			del(2), del(2)(q31)	add(10)(q), add(14)(q)	dup(2) (q22q31)						ACH-000556	SIHA	SIHA		930297
T98G_CENTRAL_NERVOUS_SYSTEM	N	N	2	ATCC	SRR18741152, SRR18741151	SRX3358777, SRX3358780, SRX3358775, SRX3358782, SRP367907, SRX3358781, SRX3358779, SRX3358774, SRX3358778, SRX5517031, SRP188372, SRX5517026, SRX3358776	PRJNA780296 - TMZ resistant cell lines with WGS								N		negative					T98G	CRL-1690		This is a human cell line with hyperpentaploid chromosome count. The modal chromosome number should be around 128 to 132. The rate of cells with higher ploidies was 1.39%. Fourteen to 16 marker chromosomes were common to most cells. They were: der(1)t(1;?) (p36;?), i(6p), der(10)t(10;?) (q24;?), der (19)t(19;?) (q13;?), der(15)t(15;?) (q26?;?), minute metacentric and eight to ten others. Most of …		1.39	hypohexaploid	N		128-132	15	14-16		5,7,11,13,20,21,22							der(1)t(1;?)(p36;?),der(10)t(10;?)(q24;?),der(19)t(19;?)(q13;?),der(15)t(15;?)(q26?;?)	i(6p)		ACH-000571	T98G	T98G		687586
NCIH596_LUNG	Y	N	2	ATCC	SRR8670696			Y	Y	['ecDNA']	['C6orf141', 'CENPQ', 'GLYATL3', 'MMUT']	{'amplicon1': 5.476210998718262}	{'amplicon1': 5.476210998718262}	{'amplicon1': 0.6929834945022321}					Low Confidence		5	NCI-H596	HTB-178		modal number = 71; range = 65 to 75.This is a near triploid human cell line. The modal chromosome number was 71 although cells with 70 chromosomes occurred frequently. The frequency of higher ploidies was 2.9%.; Over 11 marker chromosomes were common to all cells, and at least 6 others were found in some cells. Among the common markers were: del(1)(p22), i(3q), i(6p), i(7p), t(7p17q), 14q+ and fi…		2.9	hypertriploid	N	71	70-80	11			15,20,21		del(1)(p22)	add(14)(q)		t(7p;17q)			i(3q), i(6p), i(7p)		ACH-000628	NCI-H596	NCIH596		908459
AGS_STOMACH	N	N	2	ATCC	SRR8639169			N	N	['Linear amplification']	[]	{'amplicon1': 5.6396235309417}	{'amplicon1': 5.6396235309417}	{'amplicon1': 0.9701146606080152}					No Chromothripsis Detected			AGS	CRL-1739		This is a hyperdiploid human cell line. The modal chromosome number was 49, occurring in 60% of cells. The rate of polyploidy was 3.6%. Single copy each for der(8)t(1;8) (q12;p23), der(19)t(19;?) (q13.6;?), minute chromosome M3, and C-group-like M12 was seen in all cells. The origins of both M3 and M12 defied identification presently. The t(13q14q) occurred in some. Generally there were three cop…		3.6	hyperdiploid	N	49	47-57				20,14							der(8)t(1;8)(q12;p23),der(19)t(19;?)(q13.6;?)			ACH-000880	AGS	AGS		906790
SNU1_STOMACH	Y	N	3	ATCC	SRR8670770			N	N	['Complex non-cyclic']	[]	{'amplicon1': 5.40508866971425}	{'amplicon1': 4.837633105422223}	{'amplicon1': 1.1613835899134046}					High Confidence	2023-04-09		SNU-1	CRL-5971		SNU-1 is a near-diploid cell line with a modal chromosome number of 47; double minute chromosomes were found in 28% of the cells. They have a reported colony-forming efficiency of 1.9% in semisolid medium and a population doubling time of 26 hours. The cells grow as floating aggregates of round cell clusters. This is a hyperdiploid human cell line with the modal chromosome number of 47 occurring …		42	hyperdiploid	N	47	47-57									t(1;4)(q24;q33)					ACH-000932	SNU-1	SNU1		908444
HT3_CERVIX	N	N	2	ATCC			HT-3 : Caution: Indicated as originating from a 58 year old female patient in ATCC and from a 53 year old in Sloan Kettering tech transfer site.Derived from										negative					HT-3	HTB-32		(P147) hypotriploid to hypertriploid (+A, +B, +C, +D, +F, -E). Modal number = 65 to 66 with abnormalities including dicentrics, acrocentric fragments, minutes, translocations, rings, secondary constrictions, breaks, pulverizations and large subtelocentric and large submetacentric markers.			mix (hypotriploid, hypertriploid)	N		65-66														ACH-001525	HT-3	HT3		907068
MSTO211H_PLEURA	Y	N	3	DSMZ	SRR8652134			Y	Y	['ecDNA', 'Complex non-cyclic']	['CASC11', 'MYC', 'PVT1', 'TMEM75']	{'amplicon1': 103.97206544943148, 'amplicon3': 10.467830247875902}	{'amplicon1': 103.97206544943148, 'amplicon3': 6.627725205554343}	{'amplicon1': 0.0975310539511165, 'amplicon3': 0.9914253041138203}					Low Confidence		9	MSTO-211H	CRL-2081	ACC-390	modal number = 72; range = 70 to 78	human hypertriploid karyotype - 79(77-80)<3n>XYY/XXYY, +2, +4, +7, +7, +7, -10, +12, +13, +14, -15, -15, +16, +16, +16, -17, +18, -22, +1-2mar, 1-20dmin - add(1)(p35-36), add(1)(p34), der(4)t(4;17)(p14;q21)x2, del(6)(q25)x2, del(7)(q11), del(7)(q21.2)x2, inv(9)(p24q34), del(10)(q24), add(14)(p11), add(15)(p11), i?dic(16)(q10)x2 - sideline with der(6;9)(p10;q10) - high 7p copy number associated wi…		hypertriploid	N	79	77-80	1	2023-01-02	15,17,22	2,4,7,12,13,14,16,18		del(6)(q25)x2,del(7)(q11),del(7)(q21.2)x2,del(10)(q24)	add(1)(p35-36), add(1)(p34),add(14)(p11),add(15)(p11),			inv(9)(p24q34)	der(4)t(4;17)(p14;q21)x2,der(6;9)(p10;q10)		dic(16)(q10)x2	ACH-000335	MSTO-211H	MSTO211H		908152
MEG01_HAEMATOPOIETIC_AND_LYMPHOID_TISSUE	Y	N	3	DSMZ																		MEG-01	CRL-2021	ACC-364	hyperdiploid; modal number = 56 to 58; the Philadelphia chromosome (Ph1) is present	human hyperdiploid karyotype with 12% polyploidy - 54(53-56)<2n>XY, +6, +19, +19, +21, +3-4mar, t(1;15)(p13;p13), ?inv(3)(p25q26), i(4q), add(5)(p15), der(9)t(9;22)(q34;q11)x2, add(10)(p14), dup(13)(q13q33-34), add(14)(p11), der(22)t(9;22)(q34;q11) - r/dmin x1 present at 57% - sideline with i(5)(q10)del(5)(q11q13) instead of add(5) - resembles published karyotype	12	mix (hyperdiploid, hyperdiploid)	N	54	56-58	3	2023-03-04		6,19,21			add(5)(p15),add(10)(p14),add(14)(p11)	dup(13)(q13q33	t(1;15)(p13;p13)	inv(3)(p25q26)	der(9)t(9;22)(q34;q11)x2,der(22)t(9;22)(q34;q11)	i(4q)		ACH-000072	MEG-01	MEG01		908126
GMS10_CENTRAL_NERVOUS_SYSTEM	Y	Y	3	DSMZ																				ACC-405		human flat-moded hypertriploid karyotype with 11% polyploidy - 69-76<3n>XXYY, +Y, +2, +3, +9, -10, -12, +15, +15, -18, +20, +20, -22, +2-4mar, +1-4dmin, del(2)(p11), add(2)(q31;hsr), der(4)t(3;4)(p21;p15.3), add(4)(p1?), del(6)(q23), add(7)(q11), add(9)(p23), add(13)(p11), add(15)(p11)x3, add(19)(q13), add(21)(p11)x3 - same hsr present in mar and add(2)	11	hypertriploid	N		69-76	3	2023-02-04				del(2)(p11),del(6)(q23)	add(2)(q31;hsr),add(4)(p1?),add(7)(q11),add(9)(p23),add(13)(p11),add(15)(p11)x3,add(19)(q13),add(21)(p11)x3				der(4)t(3;4)(p21;p15.3)			ACH-000102	GMS-10	GMS10		906873
EFM192A_BREAST	Y	N	3	DSMZ	SRR8639155			Y	Y	['ecDNA', 'Linear amplification']	['ARID2', 'SCAF11', 'SLC38A1', 'SLC38A2', 'LAPTM4B', 'MATN2', 'MTDH', 'SNORD3H', 'TSPYL5', 'ZNNT1', 'ABCC3', 'ANKRD40', 'ANKRD40CL', 'ARL5C', 'ATP5MC1', 'B4GALNT2', 'BICD1', 'C17orf98', 'CA10', 'CACNA1G', 'CACNB1', 'CALCOCO2', 'CDK12', 'CISD3', 'CWC25', 'ERBB2', 'FBXL20', 'FBXO47', 'GIP', 'GRB7', 'GSDMA', 'GSDMB', 'HOXB-AS3', 'HOXB13', 'HOXB6', 'HOXB7', 'HOXB8', 'HOXB9', 'IGF2BP1', 'IKZF3', 'LASP…	{'amplicon1': 7.276084177249778, 'amplicon3': 4.847889682447483, 'amplicon4': 4.718388086332494, 'amplicon5': 4.768599912645778, 'amplicon6': 5.057478606116344}	{'amplicon1': 6.093017504651843, 'amplicon3': 4.795462217297717, 'amplicon4': 4.71025436018467, 'amplicon5': 4.768599912645778, 'amplicon6': 5.057478606116344}	{'amplicon1': 0.6931458655448632, 'amplicon3': 0.5621363240352246, 'amplicon4': 0.5681681474878297, 'amplicon5': 0.5947752215310709, 'amplicon6': 5.1022630563699116e-11}					Low Confidence		2017-11-12			ACC-258		human flat-moded near-triploid karyotype with 20% polyploidy - 68(60-70)<3n>XXXX, +X, -1, -4, +9, -12, -17, -17, -18, -22, +6mar, add(1)(p22), add(1)(p?32), add(2)(q35/37), add(3)(q27/29), i(15q), add(17)(p12), dminx1 present at 38%	20	hypotriploid	N	68	60-70	6		1,4,12,17,18,22	9			add(1)(p22),add(1)(p?32),add(2)(q35/37),add(3)(q27/29),add(17)(p12)					i(15q)		ACH-000117	EFM-192A	EFM192A		1290798
CAL29_URINARY_TRACT	Y	N	3	DSMZ																				ACC-515		human flat-moded hypertriploid karyotype with 8% polyploidy - 71(63-74)<3n>XX/XXX, -4, +9, -11, -13, -17, +20, +3mar, +1-6 dmin, i(3q), add(7)(q22)x1-2, del(7)(q32)x2, del(9)(p21), del(10)(p13), add(12)(p1?3), add(19)(p13)	8	hypertriploid	N	71	63-74	3		4,11,13,17	2023-09-20		del(7)(q32)x2,del(9)(p21),del(10)(p13)	add(7)(q22)x1,add(12)(p1?3),add(19)(p13)					i(3q)		ACH-000142	CAL-29	CAL29		1290730
LP1_HAEMATOPOIETIC_AND_LYMPHOID_TISSUE	Y	N	3	DSMZ		SRP167124, SRX4949871									N		negative							ACC-41		human flat-moded aneuploid hypertriploid karyotype - 79(72-79)<3n>XX, -X,-1, +3, +4, +5, +6, +8, +11, +12, -13, +14, +15, +16, +18, -19, +20, +21, +22, +dminx1-4, add(1)(p11-21), del(3)(q22), der(4)add(4)(p1?)t(4;11)(11;?)(q33;q13)(q24;?)x2, der(5)t(1;5)(p11;q35), del(6)(q15)x1-2, del(8)(p21)x1-2, add(9)(q34-35)x1-2, t(12;13)(p12;q11)x2 - matches published karyotype		hypertriploid	N	79	72-79			1,13,19	3,4,5,6,8,11,12,14,15,16,18,20,21,22		del(3)(q22),del(6)(q15)x1,del(8)(p21)x1	add(1)(p11,add(9)(q34		t(12;13)(p12;q11)x2		der(4)add(4)(p1?)t(4;11)(11;?)(q33;q13)(q24;?)x2,der(5)t(1;5)(p11;q35)			ACH-000204	LP-1	LP1		907791
CAL120_BREAST	Y	N	3	DSMZ	SRR8639201			Y	Y	['ecDNA', 'Linear amplification', 'Complex non-cyclic']	['EXT1', 'SAMD12', 'SNORD168', 'ADGRA2', 'ADRB3', 'ASH2L', 'BAG4', 'BRF2', 'C8orf86', 'DDHD2', 'EIF4EBP1', 'ERLIN2', 'FGFR1', 'GOT1L1', 'KCNU1', 'LETM2', 'LSM1', 'NSD3', 'PLPBP', 'PLPP5', 'RAB11FIP1', 'RNF5P1', 'STAR', 'TACC1', 'ZNF703']	{'amplicon1': 13.1794801649919, 'amplicon2': 5.451240163114366, 'amplicon3': 6.669525044794983, 'amplicon4': 5.296012623795717, 'amplicon5': 12.765971462862902, 'amplicon6': 5.095851156383544, 'amplicon7': 31.896502758503328}	{'amplicon1': 7.320956342108354, 'amplicon2': 5.408101946050005, 'amplicon3': 5.172635279845778, 'amplicon4': 5.296012623795717, 'amplicon5': 9.792581716821012, 'amplicon6': 5.095851156383544, 'amplicon7': 12.518738358451277}	{'amplicon1': 0.8049860419590513, 'amplicon2': 0.8678941946625895, 'amplicon3': 1.1224048615707929, 'amplicon4': 0.6656317257693769, 'amplicon5': 1.44898443138255, 'amplicon6': 7.019862468846747e-11, 'amplicon7': 2.3280773759368647}					Low Confidence		2023-10-16			ACC-459		human hypertetraploid karyotype with 20% polyploidy 98(88-98)<4n>XXX/XXXX, -1, -2, -2, -4, +5, +5, +6, -9, -9, +10, +11, -12, -12, -13, -13, -14, -15, -16, -16, -20, -21, -22, +16-18mar, + 1-2 dmin, add(X)(p2?2), add(1)(q22), del(3)(q22), add(3)(p1?4), del(4)(p15.2), add(6)(q11)x2, del(7)(q32), add(8)(p12), add(8)(q24), der(8;13)(q10;q10), ins(11;?)(q13;?), add(12)(p1?), add(13)(p11)x1-2, add(14)…	20	hypertetraploid	N	98	88-98	17	16-18	1, 2, 4, 9,12,13,14,15,16,16,20,21,22	5, 6, 10, 11	ins(11;?)(q13;?)	del(3)(q22),del(4)(p15.2),del(7)(q32)	add(X)(p2?2),add(1)(q22),add(3)(p1?4),add(6)(q11)x2,add(8)(p12),add(8)(q24),add(12)(p1?),add(13)(p11)x1,add(14)(p11)				der(8;13)(q10;q10),der(15;?21)(p1?1;?q12)x3 ,der(16)t(5;16)(q13;q24)	i(1)(p10)add(1)(p3?2),i(1q), i(3p)		ACH-000212	CAL-120	CAL120		906826
HCC1143_BREAST	Y	N	3	DSMZ		SRP184539											negative					HCC1143	CRL-2321	ACC-517	polyploid	human highly rearranged flat-moded hypertriploid karyotype with 8% polyploidy - 74-78<3n>XXX, -2, +3, -4, -6, +7, +7, +7, -9, -10, -11, -11, -13, -15, -17, -19, +20, +14-20 mar, +2 dmin, add(X)(p11.3), add(X)(p22)add(X)(q11), add(X)(q25-27), del(1)(p22), del(1)(q13)x1-2, del(3)(q12)x2, del(4)(q11), add(4)(p15), del(5)(q13), der(6)t(1;6)(q22;q24), add(7)(p14), del(7)(p14), del(7)(p11), add(7)(p11)…	8	hypertriploid	N		74-78	17	14-20	2, 4, 6, 9, 10, 11, 13, 15, 17, 19	2020-03-07	ins(7;?X)(q11;?)	del(1)(p22),del(1)(q13)x1,del(3)(q12)x2,del(4)(q11),del(5)(q13),del(7)(p14),del(7)(p11),del(8)(p1?),del(9)(p22)	add(X)(p11.3),add(X)(q25,add(4)(p15),add(7)(p14),add(7)(p11),add(7)(q3?),add(11)(q23),add(12)(q24),add(13)(p11),add(14)(p11),add(15)(p11),add(16)(q24),add(22)(p11)				der(6)t(1;6)(q22;q24),der(14;21)(q10;q10)	i(18q)		ACH-000374	HCC1143	HCC1143		749710
CA46_HAEMATOPOIETIC_AND_LYMPHOID_TISSUE	Y	N	3	DSMZ																		CA46	CRL-1648	ACC-73	46, XO, XY, dup1(q21-32), t(8;14) (8pter --> 8q23 :: 14q32 --> 14qter; 14pter --> 14q32 :: 8q23 --> 8qter), 13q+, +16	human near diploid karyotype with about 3% triploidy - 46(45-48)<2n>X/XY, dup(1)(q21q32), dup(7)(q12q22), t(8;14)(q24;q32) - additional rearrangements were present in a sideline, viz. t(6;13)(p21;q32) and del(11)(p11) - a supernumerary dmin was present in about 25% metaphases	3	diploid	N	46	45-48						del(11)(p11)		dup(1)(q21q32),dup(7)(q12q22)	t(8;14)(q24;q32),t(6;13)(p21;q32)					ACH-000440	CA46	CA46		910703
BHY_UPPER_AERODIGESTIVE_TRACT	Y	N	3	DSMZ																				ACC-404		human flat-moded hypotriploid karyotype with 28% polyploidy - 61-68<3n>XX, -Y, -1, -2, +4, -5, -6, +9, +11, -13, +15, -17, -18, +20, +20, -21, +3-4mar, del(X)(q11q21), add(1)(q11), ?inv(2)(p17q11), add(2)(q11), del(3)(p11p14.3)x2, i(4p), add(4)(q3?1), del(5)(q13), add(5)(p15)x1-2, der(8;10)(q10;q10), add(9)(q34), add(9)(p11), del(10)(p13), del(10)(q23), der(11)t(1;11)(q11;q25), add(12)(p11), add(…	28	hypotriploid	N		61-68	3	2023-03-04	1, 2, 5, 6, 13, 17, 18, 21	4, 9, 11, 15, 20		del(X)(q11q21),del(3)(p11p14.3)x2,del(5)(q13),del(10)(p13),del(10)(q23),del(16)(p13)	add(1)(q11),add(2)(q11),add(4)(q3?1),add(5)(p15)x1,add(9)(q34),add(9)(p11),add(12)(p11),add(12)(q13,add(13)(p11),add(16)(q24),add(17)(p12),add(18)(p11),add(19)(q13)			inv(2)(p17q11)	der(8;10)(q10;q10),der(11)t(1;11)(q11;q25)	i(4p)		ACH-000548	BHY	BHY		753535
LCLC103H_LUNG	Y	N	3	DSMZ																				ACC-384		human, highly rearranged flat-moded hexaploid/heptaploid karyotype with 4% polyploidy - 130-160<7n>XXY, -X, -Y, -Y, +1, +1, -2, -2, -3, -6, -6, -8, -8, -9, -9, -9, -10, -13, -13, -13, -14, -14, +15, +16, +16, -17, -18, -19, -19, -20, -20, -20, -20, +18-25mar, del(1)(p22.2), add(1)(q11-21), i(1p)x2, add(3)(p23-24)x2, del(5)(q11q15), i(5q)x2, add(5)(p?), add(6)(q11)x2-3, add(7)(q34)x2, del(7)(q22)x…	4	mix(hexaploid, heptaploid)	N		130-160	21	18-25	2, 3, 6, 8, 9, 10, 13, 14, 17, 18, 19, 20	2016-01-05		del(1)(p22.2),del(5)(q11q15),del(7)(q22)x2,del(9)(p21)x2,del(10)(q23,del(11)(q23)x2	add(1)(q11,add(3)(p23,add(5)(p?),add(6)(q11)x2,add(7)(q34)x2,add(11)(q24,add(13)(p11),add(16)(q24)				der(10;13)(q10;q10)x2	i(1p)x2,i(5q)x2,i(8q)		ACH-000627	LCLC-103H	LCLC103H		753586
HCC44_LUNG	Y	N	3	DSMZ	SRR8639166			Y	Y	['Complex non-cyclic', 'Linear amplification', 'ecDNA']	['CASC11', 'CASC19', 'CASC21', 'CASC8', 'CCAT1', 'CCAT2', 'MYC', 'PCAT2', 'POU5F1B', 'PRNCR1', 'PVT1', 'TMEM75']	{'amplicon1': 12.27513566554225, 'amplicon2': 7.98592024685408, 'amplicon3': 28.18133485536322}	{'amplicon1': 8.454994351553118, 'amplicon2': 6.652737863700322, 'amplicon3': 20.063723756476524}	{'amplicon1': 1.5321626448367995, 'amplicon2': 1.2142577752606707, 'amplicon3': 0.7567554407852054}					No Chromothripsis Detected					ACC-534		human flat-moded hyperpentaploid karyotype with 8% polyploidy - 120-124<5n>XX, +1, +1, +3, +3, -4, -4, -5, +7, +7, +7, -9, -9, -10, +11, -18, -21, -21, +22, +22, +22, +7-14mar, der(1)t(X;1)(q11;p11)x2, del(1)(q21)x2, i(1q), t(1;3)(p11;q11), add(2)(q?11), del(2)(p11), add(3)(q28), add(3)(p11), i(5p), add(8)(p2?), add(8)(q2?), add(8)(q24), der(9;19)(q10;q10)x2, add(10)(q2?5), add(11)(p13), der(11)a…	8	hyperpentaploid	N		120-124	10	2023-07-14	4, 5, 9, 10, 18, 21	1, 3, 7, 11, 22		del(1)(q21)x2,del(2)(p11),del(20)(q12)x1	add(2)(q?11),add(3)(q28),add(3)(p11),add(8)(p2?),add(8)(q2?),add(8)(q24),add(10)(q2?5),add(11)(p13),add(12)(p13),add(16)(p11),add(17)(p1?2),add(18)(p11),add(20)(q13)x2		t(1;3)(p11;q11)		der(1)t(X;1)(q11;p11)x2,der(9;19)(q10;q10)x2,der(11)add(11)(p1?1)add(11)(q25)	i(1q),i(5p)		ACH-000667	HCC-44	HCC44		1240145
RH18_SOFT_TISSUE	Y	N	3	DSMZ																				ACC-491		human flat moded hypotetraploid karyotype with 20% polyploidy - 78-87<4n>XX, -3, -4, -4, +5, +7, +7, -10, -10, -12, -12, -15, -19, +20, +20, +20, -21, +1-2mar, +0-4 dmin, add(1)(p11), del(5)(q13), add(16)(p13), del(16)(p13.2) - sideline with i(3q)	20	hypotetraploid	N		78-87	1	2023-01-02	3, 4, 10, 12, 15, 19, 21	2020-05-07		del(5)(q13),del(16)(p13.2)	add(1)(p11),add(16)(p13)					i(3q)		ACH-000689	RH-18	RH18		971774
L428_HAEMATOPOIETIC_AND_LYMPHOID_TISSUE	Y	N	3	DSMZ		SRP283897, SRX9152782, SRX9152783									Y									ACC-197		human flat-moded hypertetraploid karyotype with 10% polyploidy - 94(75-99)<4n>XXXX, +2, -5, +6, -9, -9, +12, -13, +17, +4mar, +2r/dmin, del(1)(q13), der(2)t(2;4)(p14;q21)x2-3, add(5)(p11), add(6)(q24/25)x2, add(7)(q35)x2, del(7)(p14), add(9)(p22), del(11)(q22.3), del(12)(q21)x1-2, add(13)(p11)x2, add(14)(q32)x2, der(16)t(16;?)(q24;?)t(1;?)(q11;?), del(17)(p12), del(21)(q21.2)x2 - resembles publis…	10	hypertetraploid	N	94	75-99	4		2013-05-09	2, 6, 12, 17		del(1)(q13),del(7)(p14),del(11)(q22.3),del(12)(q21)x1,del(17)(p12),del(21)(q21.2)x2	add(5)(p11),add(6)(q24/25)x2,add(7)(q35)x2,add(9)(p22),add(13)(p11)x2,add(14)(q32)x2				der(2)t(2;4)(p14;q21)x2,der(16)t(16;?)(q24;?)t(1;?)(q11;?)			ACH-000754	L-428	L428		907322
BFTC909_KIDNEY	Y	N	3	DSMZ	SRR8639207			N	N	['Linear amplification', 'BFB']	[]	{'amplicon1': 6.943651202851152, 'amplicon2': 23.92267684686256, 'amplicon3': 24.88237382457172}	{'amplicon1': 6.943651202851152, 'amplicon2': 12.08090355087116, 'amplicon3': 6.011136563747555}	{'amplicon1': 0.5309404023660363, 'amplicon2': 0.9234851473370332, 'amplicon3': 1.2436545003727415}					Low Confidence		6			ACC-367		human flat-moded hypertriplod karyotype with 32% polyploidy - 66-79<3n>XX, -Y, +1, +3, +5, +7, -9, -11, +12, +17, -18, +19, +20, +21, +mar, add(1)(p34)x2, del(2)(p16), +dic(2;9)(q25;p22)x2, add(3)(p24)x2, add(6)(p23)x2, i(7p)x2, i(8q)x2, del(11)(q?22q23), add(12)(q24), add(19)(q13)x2 - 2-4 dmin present in most cells - gain of ch 7 and deletions of 9p typical in TCC - matches published karyotype	32	hypertriploid	N		66-79	1		2018-09-11	1, 3, 5, 7, 12, 17, 19, 20, 21		del(2)(p16),del(11)(q?22q23)	add(1)(p34)x2,add(3)(p24)x2,add(6)(p23)x2,add(12)(q24),add(19)(q13)x2					i(7p)x2,i(8q)x2	dic(2;9)(q25;p22)x2	ACH-000792	BFTC-909	BFTC909		910698
IPC298_SKIN	Y	Y	3	DSMZ																				ACC-251		human flat-moded hypertriploid karyotype with 13% polyploidy - 74(74-88)<3n>XX, -X, +1, -2, +3, -4, +6, +7, +9, -11, -11, +12, -13, -14, -15, +16, +21, +21, +4mar, dmin in 34% cells, del(3)(p14)x2, del(3)(q26.3)x2, del(6)(p23), del(7)(p14), add(7)(p22;HSR), der(9)t(9;11)(p21;q11), add(12)(p13)x3, del(12)(p13), del(17)(p12)x1-2 - sidelines with additional numerical and structural ch 7 rearrangemen…	13	hypertriploid	N	74	74-88	4		2, 4, 11, 13, 14, 15	1, 3, 6, 7, 9, 12, 16, 21		del(3)(p14)x2,del(3)(q26.3)x2,del(6)(p23),del(7)(p14),del(12)(p13),del(17)(p12)x1	add(7)(p22;HSR),add(12)(p13)x3				der(9)t(9;11)(p21;q11)			ACH-000915	IPC-298	IPC298		907171
BPH1_PROSTATE	Y	N	3	DSMZ																				ACC-143		human hypertriploid karyotype with 2.5% polyploidy - 75(69-79)<3n>XXY, -4, +5, +6, +7, -10, +11, -12, +15, +21, +3mar - +dmin - i(3q), add(7)(p11), i(8q), add(10)(p13) - sideline with add(13)(p12) and smaller 10p+ marker - matches published karyotype - carries large submetacentric 10p+ marker	2.5	hypertriploid	N	75	69-79	3		2012-04-10	5, 6, 7, 11, 15, 21			add(7)(p11),add(10)(p13),add(13)(p12)					i(3q),i(8q)		ACH-001453	BPH-1	BPH1		924105
CAL72_BONE	Y	N	3	DSMZ																				ACC-439		human, bimodal hyperdiploid/hypertetraploid karyotype with 12% polyploidy - 45-56<2n>X, -Y, +1, +1, -2, -2, +8, +11, -13, -15, +19, -20, -20, -22, -22, +15-20mar, +dmin, add(X)(q21), der(1;19)(q10;q10), add(1)(p3?5)add(1)(q3?), add(3)(q2?9)x2, add(6)(q11), del(7)(q11), add(8)(q24), add(8)(q11), add(11)(p1?), del(11)(q13), add(14)(q3?)x2, add(16)(p11), add(16)(q23), add(19)(p11), add(21)(p11) (hyp…	12	mix (hyperdiploid, hypertetraploid)	Y		45-56	17	15-20	2, 13, 15, 20, 22	1, 8, 11, 19		del(7)(q11),del(11)(q13)	add(X)(q21),add(3)(q2?9)x2,add(6)(q11),add(8)(q24),add(8)(q11),add(11)(p1?),add(14)(q3?)x2,add(16)(p11),add(16)(q23),add(19)(p11),add(21)(p11)				der(1;19)(q10;q10),der(1;8)(q10;q10)		idic(8;?)(p10;?)	ACH-001715	CAL-72	CAL72		906827
DMS114_LUNG	Y		3	Pongor et al. Cancer Discovery 2023; https://pubmed.ncbi.nlm.nih.gov/6095990/	SRR8788981			Y	Y	['BFB', 'Linear amplification', 'ecDNA', 'Complex non-cyclic']	['PDGFC', 'ACY3', 'ADAM18', 'ADAM2', 'ADAM32', 'ADAM5', 'ADAM9', 'ADGRA2', 'ADRB3', 'AIP', 'ALDH3B1', 'ALDH3B2', 'ANKRD13D', 'ANO1', 'ASH2L', 'BAG4', 'BRF2', 'C11orf24', 'C11orf72', 'C8orf86', 'CABP2', 'CABP4', 'CARNS1', 'CCND1', 'CDK2AP2', 'CHKA', 'CLCF1', 'CORO1B', 'CPT1A', 'CTTN', 'DDHD2', 'DOC2GP', 'EIF4EBP1', 'ERLIN2', 'FADD', 'FAM86C2P', 'FGF19', 'FGF3', 'FGF4', 'FGFR1', 'GAL', 'GOT1L1', 'G…	{'amplicon1': 27.66592842283644, 'amplicon2': 6.229828938078351, 'amplicon3': 6.888197954027773, 'amplicon4': 6.4475332919916575, 'amplicon5': 23.86131437809907, 'amplicon6': 8.789259236630532}	{'amplicon1': 14.908038851133796, 'amplicon2': 4.55936297336594, 'amplicon3': 5.704716961345838, 'amplicon4': 6.4475332919916575, 'amplicon5': 16.183459043612803, 'amplicon6': 7.661120835281796}	{'amplicon1': 1.72601800493862, 'amplicon2': 0.2568355470335011, 'amplicon3': 0.7506976954905504, 'amplicon4': 0.6897025211294885, 'amplicon5': 1.053559201803784, 'amplicon6': 1.0043470860129295}					No Chromothripsis Detected			DMS 114	CRL-2066																						ACH-000530	DMS 114	DMS114		687983
T47D_BREAST	Y	N	3	https://onlinelibrary.wiley.com/doi/full/10.1002/1098-2264%28200007%2928%3A3%3C308%3A%3AAID-GCC9%3E3.0.CO%3B2-B; ATCC	SRR8670674, SRR5371367	SRX2871335, SRX3401287, SRX4644277, SRX2980268, SRX3401285, SRX2867089, SRX2871334, SRX2871332, SRP222047, SRX1958700, SRX2980269, SRP310135, SRX4644278, SRX2871336, SRX2980264, SRX3401288, SRP440354, SRX2980265, SRX3401286, SRP188694, SRP125143, SRP273176, SRP125328, SRX2867090, SRP162098, SRX2980267, SRP260801, SRP453263, SRX2867088, SRX1958701, SRX2980266, SRX1958703, SRX1958702, SRX2871333, S…		N	Y	[]	[]	{}	{}	{}	Y		positive	BRD9P2	Low Confidence		2023-01-05	T-47D	HTB-133	ACC-739	This is a hypotriploid human cell line. The modal chromosome number is 65 occurring at 50% and polyploidy at 0.8%. 18 marker chromosomes are common to most cells, of which 7 are paired and 11 are single-copied. The t(8q14q), t(9q17q), t(10q17p) are among 7 paired markers common to most cells. N7, N9, and N10 are absent and N11 is generally present in 4 copies. DM's occurred, but infrequently. Q-b…		0.8	hypotriploid	N	65	58-68	18		7,9,10	11					t(8q;14q), t(9q;17q), t(10q;17p)					ACH-000147	T-47D	T47D		905945
CAMA1_BREAST	Y	N	3	https://onlinelibrary.wiley.com/doi/full/10.1002/1098-2264%28200007%2928%3A3%3C308%3A%3AAID-GCC9%3E3.0.CO%3B2-B; ATCC	SRR8639195			Y	Y	['Complex non-cyclic', 'ecDNA']	['ADAM32', 'ADAM9', 'ADGRA2', 'ADRB3', 'ANO1', 'ARRB1', 'ASH2L', 'BAG4', 'BRF2', 'C8orf86', 'CCND1', 'CHRDL2', 'CPT1A', 'CTTN', 'DDHD2', 'EIF4EBP1', 'ERLIN2', 'FADD', 'FGF19', 'FGF3', 'FGF4', 'FGFR1', 'GAL', 'GDPD5', 'GOT1L1', 'HTRA4', 'IGHMBP2', 'KCNE3', 'KCNU1', 'KLHL35', 'LETM2', 'LIPT2', 'LSM1', 'LTO1', 'MAP6', 'MOGAT2', 'MRGPRD', 'MRGPRF', 'MRGPRF-AS1', 'MRPL21', 'MYEOV', 'NEU3', 'NSD3', 'OR…	{'amplicon1': 5.694062026413137, 'amplicon2': 7.455573555883149}	{'amplicon1': 5.694062026413137, 'amplicon2': 5.990643849579817}	{'amplicon1': 1.1730385680280464, 'amplicon2': 0.5188049764437332}					Low Confidence		2023-01-11	CAMA-1	HTB-21		modal number = 80; range = 68 to 83.This is a hypertriploid human cell line with the modal chromosome number of 80 occurring in 44% of a total of 88 cells examined. The rate of polyploid cells was 3.5%. Karyotypes of this cell line were generally uniform and stable. There were 12-13 marker chromosomes per cell, 11 of which were found in all cells, and 7 of which were mostly paired. Among the mark…		3.5	hypertriploid	N	80	68-83			16,8				add(1q)		t(3)(q)		der(12)t(12;?)(q24:?)	i(16q)		ACH-000783	CAMA-1	CAMA1		946382
A498_KIDNEY	Y	N	3	Turner et al. Nature 2017																		A-498	CRL-7908	ACC-55		human hypertriploid karyotype with 7% polyploidy - 72(68-72)<3n>XX, -X, +2, -3, -6, +7, +7, +9, -11, -14, +17, -18, -20, +21, +3mar, dm/r (31%) - der(1)t(1;1)(p32;q12), der(2)t(2;3)(q37;q13), i(8q) - sideline with der(3)t(3;3)(q27;p14)	7	hypertriploid	N	72	68-72	3		3, 7, 9, 17, 21	3, 6, 11, 14, 18, 20							der(1)t(1;1)(p32;q12), der(2)t(2;3)(q37;q13),der(3)t(3;3)(q27;p14)	i(8q)		ACH-000555	A-498	A498		905948
ONCODG1_OVARY	Y	Y	3	DSMZ			ONCO-DG-1 : Problematic cell line: Contaminated. Shown to be a OVCAR-3 derivative (PubMed=20143388). Originally thought to originate from a 49 year old female pat																	ACC-507		human hypotriploid karyotype with 8% polyploidy - 59(56-61)<3n>XX, -X, +1, -2, -4, -6, -8, -9, -13, -13, -14, -15, -15, -17, -17, -18, -19, -21, -22, +7-9mar, +0-3 dm, add(1)(p3?5), add(1)(p2?1), add(1)(q11), der(3;15)(p10;q10), add(3)(p14), del(5)(q23), add(6)(q23), der(7;14)(q10;q10), del(9)(p23), add(10)(p11), add(11)(p11)x2, del(?11)(q13q14.2), der(12;18)(q10;q10), add(13)(p11), add(14)(p11),…	8	hypotriploid	N	59	56-61	8	2023-07-09	2, 4, 6, 8, 9, 13, 14, 15, 17, 18, 19, 21, 22	1		del(5)(q23),del(9)(p23),del(?11)(q13q14.2)	add(1)(p3?5),add(1)(p2?1),add(1)(q11),add(3)(p14),add(6)(q23),add(10)(p11),add(11)(p11)x2,add(13)(p11),add(14)(p11),add(16)(q23,add(17)(p11),add(21)(p11)x1				der(3;15)(p10;q10),der(7;14)(q10;q10),der(12;18)(q10;q10)			ACH-000013	ONCO-DG-1	ONCODG1
PLB985_HAEMATOPOIETIC_AND_LYMPHOID_TISSUE	Y	N	3	DSMZ			PLB-985 : Problematic cell line: Contaminated. Shown to be a HL-60 derivative (PubMed=12592342; PubMed=20143388). Originally thought to originate from a 38 year																	ACC-139		human near diploid karyotype with 4% polyploidy - 46(44-50)<2n>X, -X, +6, dm, dup(1)(q21q41), del(3)(p21), del(6)(q21)x2	4	diploid	N	46	44-50	6					del(3)(p21),del(6)(q21)x2		dup(1)(q21q41)						ACH-000034		PLB985	PLB985, PLB-985
S117_THYROID	Y	N	3	DSMZ																				ACC-266		human flat-moded hexaploid/octaploid karyotype with 14% polyploidy - 156(140-188)<6n>XXXX, -X, -X - multiple copies of: i(1p), i(1q), i(3p), i(6p), i(9q), add(5)(p15), add(16)(q23), i(mar) - 1-3 dmin/rings in 40% cells - isochromosome formation previously reported in thyroid tumors	14	mix(hexaploid, octaploid)	N	156	140-188							add(5)(p15),add(16)(q23)					i(1p), i(1q), i(3p), i(6p), i(9q)		ACH-000037	S-117	S117
GAMG_CENTRAL_NERVOUS_SYSTEM	Y	N	3	DSMZ	SRR8639239			N	N	[]	[]	{}	{}	{}					Low Confidence		3			ACC-242		human hypotriploid karyotype with 17% polyploidy - 66(61-67)<3n>XXX, -4, +5, +7, -10, -13, -19, -22, +dm x1-2, der(1)t(1;4)(q11;p11), del(3)(p14), der(10)t(3;10)(p14;q13), del(17)(p11), del(18)(p11) - additional subclonal rearrangements, add(2)(q11), add(7)(q11), i(9q) - simultaneous +7, -10, -22 and dm recurrent in gliomas	17	hypotriploid	N	66	61-67			4, 10, 13, 19, 22	2023-05-07		del(3)(p14),del(17)(p11),del(18)(p11)	add(2)(q11),add(7)(q11)				der(1)t(1;4)(q11;p11),der(10)t(3;10)(p14;q13)	i(9q)		ACH-000098	GAMG	GAMG		906868
CAPAN2_PANCREAS	Y	N	3	DSMZ		SRP274400	Capan-2 : Caution: TP53 mutation indicated incorrectly as being at c.818G>A in PubMed=1630814.Misspelling: CANPAN-2; Cosmic=2434087.Derived from site: In situ;										negative					Capan-2	HTB-80	ACC-245	modal number = 69; range = 65 to 74.This is a pseudotriploid human cell line with the modal chromosome number of 69, occurring in 24% of cells. However, cells having chromosome counts from 65 to 70 also occurred at high frequencies. The rate of cells with higher ploidies was 7%. There were eight marker chromosomes common to most cells. They included paired del(1) (p22), t(8q11q), i(14q), single i…	human hypertriploid karyotype with 6% polyploidy - 68-73<3n>XX, -Y, +1, +1, +4, +5, +7, +11, -12, -14, -17, -18, -22, +3mar - del(1)(p11p33)x2, add(11)(p11), der(11)t(?8;11)(q12;p11)x2, i(14q)x2, add(21)(p11)x2, 1-2DM(24%) - sideline with +1, i(1q)x2, del(1)(q11)	6	mix (triploid, hypertriploid)	N	69	68-73	8		12, 14, 17, 18, 22	1, 4, 5, 7, 11		del(1)(p22),del(1)(q11),del(1)(p11p33)x2	add(11)(p11),add(21)(p11)x2		t(8q;11q)		der(11)t(?8;11)(q12;p11)x2	i(14q)x2,i(1q)x2, i(7p)		ACH-000107	Capan-2	CAPAN2		910915
HUPT4_PANCREAS	Y	N	3	DSMZ		SRP296872											negative							ACC-223		human near-triploid karyotype with 11% polyploidy and 1-2 supernumerary dm - 69/70(66-73)<3n>X, ?del(X)/XY, -Y, -2, -4, +6, +7, +8, -9, -9, +11, +16, +mar - inv(3)(p22q24), i(8q), idic(9)(pter), add(17)(p12) - 2 medium size ring ch present at 10%	11	triploid	N		69-70	1		2, 4, 9,	6, 7, 8, 11, 16			add(17)(p12)			inv(3)(p22q24)		i(8q)	idic(9)(pter)	ACH-000213	HUP-T4	HUPT4		907286
CL11_LARGE_INTESTINE	Y	N	3	DSMZ																				ACC-467		human near-diploid karyotype with 12% polyploidy - 46(45-47)<2n>XY, -6, +7, -17, -18, +2-3 mar, +1-4 supernumerary r/dm, add(8)(q24) - sideline with idem, +7	12	diploid	N	46	45-47	2	2023-02-03	2018-06-17	7			add(8)(q24)							ACH-000249	CL-11	CL11		1290769
EFE184_ENDOMETRIUM	Y	N	3	DSMZ																				ACC-230		human flat-moded hypertriploid karyotype with 1-2 supernumerary dm in most cells and 23% polyploidy - 80(72-81)<3n>XX, -X, +1, +2, -4, -5, +6, +8, +10, -13, +17, +19, +20, +21, +6mar - der(1)t(1;?)(p11;?)x2, del(2)(q24)x2, der(2)t(2;3)(q11;p11), del(12)(p13), der(16)t(16;?)(q21/23;?), der(17)t(7;17)(q11;p11), add(22)(p11)x2	23	hypertriploid	N	80	72-81	6		2013-04-05	1, 2, 6, 8, 10, 17, 19, 20, 21		del(2)(q24)x2,del(12)(p13)	add(22)(p11)x2				der(1)t(1;?)(p11;?)x2, der(2)t(2;3)(q11;p11), der(16)t(16;?)(q21/23;?), der(17)t(7;17)(q11;p11)			ACH-000435	EFE-184	EFE184
FUOV1_OVARY	Y	N	3	DSMZ	SRR8639235			Y	Y	['Linear amplification', 'ecDNA']	['RBM39', 'AHCY', 'ASIP', 'CHMP4B', 'DYNLRB1', 'EIF2S2', 'ITCH', 'MAP1LC3A', 'NCOA6', 'PIGU', 'RALY', 'RALY-AS1', 'TP53INP2', 'FBXO45', 'MUC20', 'MUC4', 'PCYT1A', 'RNF168', 'SDHAP1', 'SDHAP2', 'SLC51A', 'SMCO1', 'TCTEX1D2', 'TFRC', 'TM4SF19', 'TM4SF19-AS1', 'TM4SF19-TCTEX1D2', 'TNK2', 'TNK2-AS1', 'UBXN7', 'UBXN7-AS1', 'WDR53', 'ZDHHC19', 'C19orf12', 'CCNE1', 'PLEKHF1', 'POP4', 'URI1', 'VSTM2B', '…	{'amplicon10': 7.6417644993916785, 'amplicon1': 6.9665203790450985, 'amplicon2': 18.275407695853986, 'amplicon3': 23.792257158415712, 'amplicon4': 5.56258546186314, 'amplicon5': 10.035682321613956, 'amplicon6': 6.7642705657410165, 'amplicon7': 4.919122647158377, 'amplicon8': 9.254056007152386, 'amplicon9': 8.15001942428738}	{'amplicon10': 7.641764495401191, 'amplicon1': 6.79712768158485, 'amplicon2': 7.559652806743629, 'amplicon3': 23.79225715458549, 'amplicon4': 5.56258546186314, 'amplicon5': 8.509759511409252, 'amplicon6': 6.764270564011266, 'amplicon7': 4.919122647158377, 'amplicon8': 5.303533312370201, 'amplicon9': 6.370042785854476}	{'amplicon10': 0.426248965327451, 'amplicon1': 0.6673105714269114, 'amplicon2': 0.7949341088970331, 'amplicon3': 0.6679361743971698, 'amplicon4': 0.7047793450960703, 'amplicon5': 0.6648034618844882, 'amplicon6': 0.9493685248714352, 'amplicon7': 0.0, 'amplicon8': 0.6750799579448269, 'amplicon9': 0.7340832953074139}										ACC-444		human flat-moded hypotriploid karyotype with 12% polyploidy - 58-62<3n>X, -X, -X, -1, -2, -3, -4, -7, +9, -10, -12, -13, -14, -16, -17, -17, -18, -19, -20, -20, -22, +fra, +dm, del(2)(p23), inv(3)(p25q29), del(4)(q21/22), add(5)(p11), add(6)(q27), add(9)(p11), add(11)(p15)x2, add(11)(q24), add(14)(p11), add(14)(p11), add(16)(p13), add(19)(q13)x2, add(?21)(p11)x2 - resembles published karyotype	12	hypotriploid	N		58-62			1, 2, 3, 4, 7, 10, 12, 13, 14, 16, 17, 18, 19, 20, 22	9		del(2)(p23),del(4)(q21/22)	add(5)(p11),add(6)(q27),add(9)(p11),add(11)(p15)x2,add(11)(q24),add(14)(p11),add(16)(p13),add(19)(q13)x2,add(?21)(p11)x2			inv(3)(p25q29)				ACH-000574	FU-OV-1	FUOV1		1240129
EPLC272H_LUNG	Y	N	3	DSMZ																				ACC-383		human hypotriploid karyotype with 12% polyploidy - 66(59-70)<3n>XX, -Y, -4, +7, +8, -18, -19, -20, -21, +6mar, add(1)(p32), del(2)(q33), der(2;11)(q10;q10), add(3)(p25), i(5p), i(5q), add(6)(q11), add(7)(q33)x2-3, add(7)(p15), del(8)(p12-21), del(10)(p14)x1-2, add(11)(q24)x2, add(12)(p11-12), add(13)(q33), add(14)(p12), i(15q), der(17)t(3;17)(p11;p12), add(19)(q13), add(21)(p12), dmx2 - matches p…	12	hypotriploid	N	66	59-70	6		4, 18, 19, 20, 21	2023-07-08		del(2)(q33),del(8)(p12,del(10)(p14)x1	add(1)(p32),add(3)(p25),add(6)(q11),add(7)(q33)x2,add(7)(p15),add(11)(q24)x2,add(12)(p11,add(13)(q33),add(14)(p12),add(19)(q13),add(21)(p12)				der(2;11)(q10;q10),der(17)t(3;17)(p11;p12)	i(5p),i(5q),i(15q)		ACH-000585	EPLC-272H	EPLC272H		753556
MDAMB453_BREAST	Y	N	3	DSMZ	SRR8652126	SRX9030882,SRX9030906		Y	Y	['Complex non-cyclic', 'BFB', 'Linear amplification', 'ecDNA']	['ATP6AP1', 'BRCC3', 'CH17-340M24.3', 'CLIC2', 'CMC4', 'CTAG1A', 'CTAG1B', 'CTAG2', 'DKC1', 'DNASE1L1', 'EMD', 'F8', 'F8A1', 'F8A2', 'F8A3', 'FAM223A', 'FAM223B', 'FAM3A', 'FAM50A', 'FLNA', 'FUNDC2', 'G6PD', 'GAB3', 'GDI1', 'H2AB1', 'H2AB2', 'H2AB3', 'IKBKG', 'LAGE3', 'MECP2', 'MPP1', 'MTCP1', 'OPN1LW', 'OPN1MW', 'OPN1MW2', 'OPN1MW3', 'PLXNA3', 'RAB39B', 'RPL10', 'SLC10A3', 'SMIM9', 'SNORA36A', '…	{'amplicon1': 12.772091696075444, 'amplicon2': 8.721213636186212, 'amplicon3': 6.027852893328122, 'amplicon4': 9.969318878048885, 'amplicon5': 5.36811061448995, 'amplicon6': 4.877319827375991, 'amplicon7': 5.065972467948077}	{'amplicon1': 5.131229433656182, 'amplicon2': 8.721213636186212, 'amplicon3': 5.5529321345713445, 'amplicon4': 6.085025444370778, 'amplicon5': 5.36811061448995, 'amplicon6': 4.877319827375991, 'amplicon7': 4.561437841820706}	{'amplicon1': 0.9686044595177772, 'amplicon2': 1.0561779825771949, 'amplicon3': 1.412049711464766, 'amplicon4': 1.9317275078946936, 'amplicon5': 0.6490891750850929, 'amplicon6': 1.1680636726277405, 'amplicon7': 0.673539344980324}	N							MDA-MB-453	HTB-131	ACC-65	modal number = 90; range = 87 to 91.The cell line is aneuploid human female, with chromosome counts in the hypo- to near-tetraploid range. Normal chromosomes N11, N13, and N17 are absent, and chromosomes N2, N6, and N12 are clearly under-represented with respect to the copy number of other normal chromosomes, while chromosome N20 tends towards over-representation. A large number of marker chromos…	human hypotetraploid karyotype with 6% polyploidy and near diploid sideline (2%) - 89(85-91)<4n>XXX, -X - highly rearranged leading to extensive marker formation, including der(5)t(5;?14)(p11;q11)x2 - dm present in 12% cells	6	hypotetraploid	N	89	85-91			11, 13, 17, 2, 6, 12	20							der(5)t(5;?14)(p11;q11)x2			ACH-000910	MDA-MB-453	MDAMB453		908122
EN_ENDOMETRIUM	Y	N	3	DSMZ		SRP332430											negative							ACC-564		human flat-moded near-tetraploid karyotype with 3% polyploidy - 79-97<4n>XXX/XXXX, -13, +2mar, 0-4 dm, der(1;7)(q10;q10)x2 - resembles published karyotype	3	tetraploid	N		79-97	2		13								der(1;7)(q10;q10)x2			ACH-000978	EN	EN		1240127
COLO704_OVARY	Y	N	3	DSMZ			COLO 704 : Caution: According to DSMZ from a 46 year old female and from ascite fluids while archive documents of Moore G.E. indicate a 50 year old female and fr																	ACC-198		human hyperdiploid karyotype with 22% polyploidy - 51(48-53)<2n>XX, +1, +7, +8, +8, -17, +19, +20, i(1q), der(8)t(8;?)(q21;?) - dm present in 16% cells - i(1q) is associated with ovarian carcinoma - identification confirmed	22	hyperdiploid	N	51	48-53			17	1, 7, 8, 19, 20							der(8)t(8;?)(q21;?)	i(1q)		ACH-001042	COLO-704	COLO704
COLO818_SKIN	Y	N	3	DSMZ			COLO 818 : Problematic cell line: Contaminated. Shown to be a COLO 800 derivative (PubMed=10508494; PubMed=20143388).Part of: Cancer Dependency Map project (DepM																	ACC-81		human hypotriploid karyotype with 30% polyploidy - 62(57-63)<3n>X, -X, -X, -4, -5, +7, +8, -9, -10, -11, -13, +15, -16, -17, -19, -21, -21, +3mar, 1 dm present in 15% cells - add(3)(p11), der(13;21)(p10;10) - high level of subclonal rearrangement present - closely related to COLO-800 (DSM ACC 193)	30	hypotriploid	N	62	57-63	3		4, 5, 9, 10, 11, 13, 16, 17, 19, 21	2015-07-08			add(3)(p11)				der(13;21)(p10;10)			ACH-001044		COLO818
LN405_CENTRAL_NERVOUS_SYSTEM	Y	N	3	DSMZ																				ACC-189		human hypertetraploid karyotype with 37% polyploidy and with 1-3 supernumerary dm present in most cells - 102-108<4n>XXXX, +1, +2, +3, +4, +5, +7, -10, +11, +13, -16, -16, -16, +19, +20, +20, +21, +22, +8mar, del(1)(q41)x2, der(1)t(1;3)(p32;p11), add(4)(p11), add(7)(p14), add(10)(p13), i(13q)	37	hypertetraploid	N	108	102-108	8		2023-10-16	1, 2, 3, 4, 5, 7, 11, 13, 19, 20, 21, 22		del(1)(q41)x2	add(4)(p11),add(7)(p14),add(10)(p13)				der(1)t(1;3)(p32;p11)	i(13q)		ACH-002268	LN-405	LN405		910694
HT144_SKIN_FV1_RESISTANT			0																																										ACH-002458	HT144 SKIN FV1	HT144SKINFV1	HT144_Dab
UACC1598_OVARY	Y		3	https://www.ncbi.nlm.nih.gov/pmc/articles/PMC9274496/	SRR17400571
SKBR3_BREAST	Y	N	3	Hoon2020		SRP345331, SRP453263																SK-BR-3	HTB-30	ACC-736	This is a hypertriploid human cell line with the modal chromosome number of 84, occurring in 34% of cells. Cells having 80 chromosomes also occurred at a high rate (28%); the higher ploidy cells occurred at 7.3%. This cell line has a very complex chromosome composition. Thirty-five to 40% of chromosomes in a cell complement with a modal chromosome number of 84 consisted of structurally altered ma…		7.3	hypotetraploid	N	84	81-91			1,14,17	7		del(2) (q13)			t(1q;21q), t(7)(pter--cen--?)		der(1)t(1;21) (p13;q21)			ACH-000017	SK-BR-3	SKBR3
HCC1419_BREAST	P	N	1	ATCC	SRR8639182				Y													HCC1419	CRL-2326		aneuploid			aneuploid	N																ACH-000277	HCC1419	HCC1419		907045
UACC893_BREAST	P	N	1	ATCC	SRR8670725			Y	Y	['Linear amplification', 'ecDNA', 'Complex non-cyclic']	['CASC3', 'CASKIN2', 'CDC6', 'CDK12', 'CSF3', 'ERBB2', 'FBXL20', 'GRB7', 'GSDMA', 'GSDMB', 'IKZF3', 'LLGL2', 'LRRC3C', 'MED1', 'MED24', 'MIEN1', 'MSL1', 'MYO15B', 'NEUROD2', 'NR1D1', 'ORMDL3', 'PGAP3', 'PNMT', 'PPP1R1B', 'PSMD3', 'RAPGEFL1', 'RARA', 'RECQL5', 'SAP30BP', 'SMIM5', 'SMIM6', 'SNORD124', 'STARD3', 'TCAP', 'THRA', 'TMEM94', 'TSEN54', 'WIPF2', 'ZPBP2', 'ADRM1', 'ANKRD60', 'APCDD1L', 'AP…	{'amplicon1': 7.836995176924914, 'amplicon2': 9.945868018570629, 'amplicon3': 5.279074903476295, 'amplicon4': 59.72415169766683, 'amplicon5': 5.823350983589882, 'amplicon6': 6.49995792719313, 'amplicon7': 9.580569419218396}	{'amplicon1': 6.029348473681666, 'amplicon2': 5.238675778035815, 'amplicon3': 5.276960786888905, 'amplicon4': 46.28794661479104, 'amplicon5': 4.963905927858229, 'amplicon6': 4.302298942241386, 'amplicon7': 8.008991339255957}	{'amplicon1': 0.9171962936896976, 'amplicon2': 0.332255371849664, 'amplicon3': 0.6243058415826864, 'amplicon4': 0.7785218241607696, 'amplicon5': 0.7937143859931566, 'amplicon6': 1.0908636284149265, 'amplicon7': 0.6927867783398247}								UACC-893	CRL-1902		modal number = 62; range = 51 to 65			hypotriploid	N	62	51-65														ACH-000554	UACC-893	UACC893		909778
UBLC1_URINARY_TRACT	P		0																																										ACH-000741	U-BLC1	UBLC1
HCC1954_BREAST	P		0		SRR8639161, DRR260184	SRR8639161		Y	Y	['ecDNA', 'Linear amplification', 'BFB']	['ENDOD1', 'SESN3', 'AARD', 'ABRA', 'ANGPT1', 'AP3S1', 'ARL14EPL', 'ATG12', 'BRD9', 'BTNL3', 'BTNL8', 'BTNL9', 'C5orf38', 'CCDC26', 'CCND1', 'CDO1', 'CEP72', 'CLPTM1L', 'CNOT6', 'COMMD10', 'CSMD3', 'CTD-2194D22.4', 'CTD-3080P12.3', 'EIF3E', 'EIF3H', 'EMC2', 'EXT1', 'FAM49B', 'FEM1C', 'FGF19', 'FGF4', 'FLT4', 'GFPT2', 'GSDMC', 'HEIH', 'IRX2', 'IRX4', 'LPCAT1', 'LSINCT5', 'LTO1', 'LVRN', 'MAPK9', '…	{'amplicon1': 31.807332403237712, 'amplicon2': 6.191863926197049, 'amplicon3': 6.947439928762479, 'amplicon4': 7.295852787102754, 'amplicon5': 8.796524892538395, 'amplicon6': 6.267654219611407, 'amplicon7': 147.89772417427187}	{'amplicon1': 11.842877534108268, 'amplicon2': 5.767550134282961, 'amplicon3': 4.876830496722572, 'amplicon4': 6.498711848714041, 'amplicon5': 5.388205222248424, 'amplicon6': 6.267654219611407, 'amplicon7': 147.89772417427187}	{'amplicon1': 1.4174141508441365, 'amplicon2': 0.6306462001969708, 'amplicon3': 0.6463352895392726, 'amplicon4': 0.4587312623251297, 'amplicon5': 0.9161371845953274, 'amplicon6': 5.084789255022749e-10, 'amplicon7': 1.1090670780487706}					Low Confidence		2, 5, 8, 10, 21, 22	HCC1954	CRL-2338																						ACH-000859	HCC1954	HCC1954		749709
SUM52PE_BREAST	P		0		ERR5163969	ERR5163969																																							ACH-001396	SUM-52PE, SUM52	SUM52PE
KYAE1_OESOPHAGUS	P		0																					ACC-703																					ACH-001544	KYAE-1	KYAE1		1503368
CORL279_LUNG	P		0		SRR8639225			Y	Y	['Linear amplification', 'ecDNA']	['CASC11', 'FAM91A1', 'FER1L6', 'FER1L6-AS1', 'FER1L6-AS2', 'MYC', 'TMEM65']	{'amplicon1': 6.656267359514342, 'amplicon2': 57.51272479523946}	{'amplicon1': 6.656267359514342, 'amplicon2': 57.51272479523946}	{'amplicon1': 0.6364234692857458, 'amplicon2': 0.2078611715843115}					No Chromothripsis Detected																										ACH-000257	COR-L279	CORL279		910937
SNU478_BILIARY_TRACT	P		0																																										ACH-000377	SNU-478	SNU478
NCIH1792_LUNG	P		0		SRR8652043			Y	Y	['ecDNA', 'Linear amplification', 'Complex non-cyclic', 'BFB']	['LEMD3', 'MSRB3', 'ARHGEF33', 'DHX57', 'GEMIN6', 'MORN2', 'SOS1', 'SRSF7', 'CASC11', 'MYC', 'PVT1', 'TMEM75']	{'amplicon10': 7.741891998800287, 'amplicon11': 11.615492124080273, 'amplicon12': 5.686536346615958, 'amplicon13': 5.721242998192302, 'amplicon14': 5.489454819058008, 'amplicon1': 15.680469449889436, 'amplicon3': 9.15518688023029, 'amplicon4': 5.096981020153828, 'amplicon5': 4.700031282467643, 'amplicon6': 11.268622379663547, 'amplicon7': 9.336791609357908, 'amplicon8': 138.72309710150557, 'ampli…	{'amplicon10': 6.822363992412905, 'amplicon11': 11.615492124080273, 'amplicon12': 5.650185619275039, 'amplicon13': 5.009370006912672, 'amplicon14': 5.48945481792981, 'amplicon1': 4.981225971291257, 'amplicon3': 6.059743213418669, 'amplicon4': 5.096981020153828, 'amplicon5': 4.700031279012975, 'amplicon6': 9.277014685582737, 'amplicon7': 8.372268306614533, 'amplicon8': 121.65547434451196, 'amplico…	{'amplicon10': 1.183710835851021, 'amplicon11': 0.5125108223738258, 'amplicon12': 0.005489106800263, 'amplicon13': 1.8973224328723377, 'amplicon14': 3.7169976294414915e-08, 'amplicon1': 0.9167560605253298, 'amplicon3': 1.13045832090685, 'amplicon4': 0.8286580432780661, 'amplicon5': 1.530597153127775, 'amplicon6': 0.8241913746794879, 'amplicon7': 1.319571611460845, 'amplicon8': 0.3702789153779049,…					High Confidence	20, 21	2014-03-10	NCI-H1792	CRL-5895																						ACH-000496	NCI-H1792	NCIH1792		724868
NCIH1975_LUNG	P		0		SRR8652050	SRX7213200, SRX7213198, SRX7370030, SRX7370029, SRX7213199, SRX10159892, SRX10159893, SRP307840, SRX7213201		N	N	['BFB', 'Linear amplification']	[]	{'amplicon1': 39.31630902478614, 'amplicon2': 6.013051445404039}	{'amplicon1': 39.31630902478614, 'amplicon2': 5.905025361697379}	{'amplicon1': 1.6448993445611917, 'amplicon2': 0.6730345090102334}	Y		negative		Low Confidence		2023-03-14	NCI-H1975	CRL-5908																						ACH-000587	NCI-H1975	NCIH1975		924244
D425_CENTRAL_NERVOUS_SYSTEM	P		0																																										ACH-001053	D425	D425
D458_CENTRAL_NERVOUS_SYSTEM	P		0			SRP454986																																							ACH-001054	D458	D458
SKGT2_STOMACH	N	Y	3	Fessler et al. 2023																				ACC-702																					ACH-001653	SK-GT-2	SKGT2		1503364
TASK1_CENTRAL_NERVOUS_SYSTEM	P		0																																										ACH-001670	TASK1	TASK1
OE19_OESOPHAGUS	P	P	2	DSMZ	SRR8670737	SRR8670737, ERP118848		Y	Y	['BFB', 'ecDNA']	['ARF3', 'CCDC65', 'CPNE8', 'DDN', 'DDN-AS1', 'DDX23', 'FKBP11', 'KMT2D', 'PRKAG1', 'RND1', 'WNT1', 'WNT10B', 'EIF1', 'ERBB2', 'FKBP10', 'GAST', 'GRB7', 'HAP1', 'IKZF3', 'JUP', 'KRT16', 'KRT17', 'KRT42P', 'MIEN1', 'MYO18A', 'NT5C3B', 'P3H4', 'PGAP3', 'PHF12', 'PIPOX', 'SEZ6', 'TIAF1']	{'amplicon1': 10.76073414017388, 'amplicon2': 9.207646400333964, 'amplicon3': 138.12052918684915, 'amplicon4': 7.642284607676696, 'amplicon5': 11.179148331312652}	{'amplicon1': 8.74862810366633, 'amplicon2': 7.165163513872304, 'amplicon3': 50.158970016446496, 'amplicon4': 7.486472820884368, 'amplicon5': 9.573621363500235}	{'amplicon1': 0.8972216381912581, 'amplicon2': 0.5221223467940181, 'amplicon3': 1.7748407077318031, 'amplicon4': 1.3172725898638176, 'amplicon5': 1.2750193593593466}			positive	NDUFS5P7;.						ACC-700		human flat-moded hypotriploid karyotype with 4% polyploidy; 58-62<3n>XX, -Y, +1, -4, -5, +8, -10, -14, -14, -15, -15, -17, -18, -18, -21, -21, -22, -22, +6mar; del(X)(p11)ins(X;?)(q11?), add(1)(p11), del(2)(q12), add(3)(p21), add(4)(q11), del(p14), der(4)t(4;4)(p11;q24), del(5)(q11q21), der(6)add(6)(p11)add(6)(q25), add(6)(q11), i(6)(p10), del(7)(q12), add(9(p21), add(10)(p11), del(10)(p12), i(11…	4	hypotriploid	N		58-62	6		4, 5, 10, 14, 15, 17, 18, 21, 22	1,8		del(X)(p11)ins(X;?)(q11?), del(2)(q12), del(p14), del(5)(q11q21), del(7)(q12), del(10)(p12)	add(1)(p11),add(3)(p21),add(4)(q11),add(6)(q11),add(9(p21),add(10)(p11),add(12)(p11),add(13)(q32),add(18)(q23)			inv(15)(p11q21)	der(4)t(4;4)(p11;q24),der(6)add(6)(p11)add(6)(q25),der(12;13)(p10;q10),der(16)t(1;16)(q24;p13)	i(6)(p10),i(11)(p10),i(12)(p10)		ACH-000679	OE-19	OE19		910079
TE4_OESOPHAGUS	P		0																																										ACH-000917	TE-4	TE4		1503371
SUM190PT_BREAST	P		0																																										ACH-001393	SUM-190PT	SUM190PT
NH6_AUTONOMIC_GANGLIA	P		0																																										ACH-000203	NH-6	NH6
KPNYN_AUTONOMIC_GANGLIA	P		0																																										ACH-000227	KP-N-YN	KPNYN		907314
JR_SOFT_TISSUE	P		0																																										ACH-001096	JR	JR	JR-1
COGN278_AUTONOMIC_GANGLIA	P		0																																										ACH-001301	COGN278	COGN278
COGN305_AUTONOMIC_GANGLIA	P		0																																										ACH-001302	COG-N-305	COGN305
NB1643_AUTONOMIC_GANGLIA	P		0																																										ACH-001303	NB1643	NB1643
CHP134_AUTONOMIC_GANGLIA	P		0	DSMZ		SRP238299											positive	RPS26P18;PTGES3P1;.						ACC-653																					ACH-001338	CHP-134	CHP134		910941
NGP_AUTONOMIC_GANGLIA	P		0		ERR6131791,	SRP223941, SRX1690250									Y		positive	.																											ACH-001366	NGP	NGP
NMB_AUTONOMIC_GANGLIA	P		0																																										ACH-001367	NMB	NMB
NH12_AUTONOMIC_GANGLIA	P		0																																										ACH-001603	NH-12	NH12		908447
TGW_AUTONOMIC_GANGLIA	P		0																																										ACH-001674	TGW	TGW		910780
GOTO_AUTONOMIC_GANGLIA	P		0																																										ACH-001716	GOTO	GOTO		906875
HSOS1_BONE	P		0																																										ACH-002069	HS-Os-1	HSOS1
TN2_AUTONOMIC_GANGLIA	P		0																																										ACH-002080	TN-2	TN2
CORL47_LUNG	P		0																																										ACH-000695	COR-L47	CORL47
COLO668_LUNG	P		0		SRR8639228			Y	Y	['ecDNA']	['BMP8A', 'BMP8B', 'CAP1', 'COL9A2', 'EXO5', 'HEYL', 'HPCAL4', 'MACF1', 'MFSD2A', 'MYCL', 'NFYC', 'NFYC-AS1', 'NT5C1A', 'OXCT2', 'OXCT2P1', 'PPIE', 'RIMS3', 'RLF', 'SMAP2', 'TMCO2', 'TRIT1', 'ZFP69', 'ZFP69B', 'ZMPSTE24', 'ZNF684']	{'amplicon1': 110.88509090788668}	{'amplicon1': 82.25224985955853}	{'amplicon1': 1.6692747303178517}					No Chromothripsis Detected																										ACH-000803	COLO 668	COLO668		910692
KELLY_AUTONOMIC_GANGLIA	N	Y	3	DSMZ	SRR11467552	SRP254938, SRP223941, SRR11467537, SRP099428, SRP219199, SRX2555312, SRX1690249		Y		['ecDNA']	['FAM49A', 'GACAT3', 'MYCN', 'MYCNOS', 'MYCNUT']	{'amplicon1': 459.1218065148991}	{'amplicon1': 449.73285677565536}	{'amplicon1': 1.7639195917074164}	Y		positive	.						ACC-355		human near-diploid karyotype with 20% polyploidy - 46-47<2n>X, -7, -8, +16, +22, +2mar, del(1)(p34), t(2;7)(p12;q11), add(4)(p15.3), add(5)(p15), add(9)(q34), add(10)(q24), add(11)(q24), add(14)(q32), ins(17;2)(q21;p24 hsr)x2 - del(1p34) and 2p24 hsr are typical of late-stage neuroblastoma - resembles published karyotype	20	diploid	N		46-47	2				ins(17;2)(q21;p24 hsr)x2	del(1)(p34)	add(4)(p15.3),add(5)(p15),add(9)(q34),add(10)(q24),add(11)(q24),add(14)(q32)		t(2;7)(p12;q11)					ACH-000259	KELLY	KELLY		753618
NCIH522_LUNG	Y	N	3	Turner et al. 2017 Nature	SRR8670691			Y	N	['Linear amplification', 'Complex non-cyclic', 'ecDNA']	['PDGFC']	{'amplicon1': 6.208337788099023, 'amplicon2': 12.558578039997569, 'amplicon3': 4.546818559820589, 'amplicon4': 6.444322925220107, 'amplicon5': 12.97145822685159}	{'amplicon1': 6.208337788099023, 'amplicon2': 6.966853592273015, 'amplicon3': 4.546818559820589, 'amplicon4': 6.444322917903426, 'amplicon5': 6.354714253277973}	{'amplicon1': 0.652019933482163, 'amplicon2': 1.7480707822770891, 'amplicon3': 0.6139331650515525, 'amplicon4': 0.9385845445540212, 'amplicon5': 1.2602896442012834}								NCI-H522	CRL-5810		modal number = 53. This is a hypotriploid human cell line with the modal chromosome number occurring in 68% of cells counted. The polyploid cells occurred at 3.0%; eleven marker chromosomes were common to all cells, of which two were paired. The markers included: der(6)(q13), t(7p17q), del(10)(p11.23), paired der(7)t(7;?17)(p22;?q21.1) and der(16)t(16;?)(q24;?), and six others; normal Y, N13, N15…		3	hyperdiploid	N	53	47-57	11		13,15,16			del(10)(p11.23)			t(7p;17q)		der(6)(q13), der(7)t(7;?17)(p22;?q21.1), der(16)t(16;?)(q24;?)			ACH-000343	NCI-H522	NCIH522		905944
NCIH460_LUNG	Y	N	3	Turner et al. 2017 Nature	SRR8670687, SRR5371365	SRX10159911, SRX10159910, SRP307840		Y	Y	['ecDNA']	['CASC11', 'CCDC26', 'MYC', 'PVT1', 'TMEM75']	{'amplicon1': 34.97514459110741, 'amplicon2': 5.134597056322974}	{'amplicon1': 18.82126156870892, 'amplicon2': 5.134597055868297}	{'amplicon1': 0.7915377129990483, 'amplicon2': 0.8944380355995121}	N							NCI-H460	HTB-177	ACC-737	modal numbr = 57; range = 53 to 65.This is a hypotriploid human cell line. The modal chromosome number is 57 although cells with 58 chromosomes occurred with a comparable frequency. The frequency of higher ploidies was 1.7%. Seven marker chromosomes, der(9)t(1;9)(q21;p24), der(9)t(7;9)(p11;p22), t(10q14q), der(16)t(7;16)(q11.23;q22), a small ring (about 1/2 the size of a G chromosome) and two oth…		1.7	mix(hypotriploid, hyperdiploid)	N	57	53-65	7		7,9,16						t(10q;14q)		der(9)t(1;9)(q21;p24), der(9)t(7;9)(p11;p22), der(16)t(7;16)(q11.23;q22)			ACH-000463	NCI-H460	NCIH460		905943
SF268_CENTRAL_NERVOUS_SYSTEM	N		3	Turner et al. 2017 Nature	SRR4009252		SF268 : Problematic cell line: Possibly misidentified. Presence of a Y chromosome in cell line that was thought to be of female origin (STR profile).Part of:	Y		['Linear amplification', 'ecDNA']	['ABCG4', 'ACAT1', 'ALKBH8', 'ARCN1', 'ARHGEF12', 'ATM', 'BCL9L', 'C11orf65', 'C11orf87', 'C1QTNF5', 'C2CD2L', 'CBL', 'CCDC153', 'CCDC84', 'CRTAM', 'CUL5', 'CWF19L2', 'CXCR5', 'DDX10', 'DDX6', 'DPAGT1', 'ELMOD1', 'EXPH5', 'FOXR1', 'GUCY1A2', 'H2AX', 'HINFP', 'HMBS', 'HYOU1', 'IFT46', 'JHY', 'KMT2A', 'MCAM', 'MFRP', 'MSANTD4', 'NECTIN1', 'NLRX1', 'NPAT', 'OAF', 'PDZD3', 'PHLDB1', 'POGLUT3', 'POU2F…	{'amplicon1': 6.077252583360089, 'amplicon2': 43.52054657842849}	{'amplicon1': 6.077252583360089, 'amplicon2': 17.064947514471832}	{'amplicon1': 0.5035594042946807, 'amplicon2': 0.94911290691278}																															ACH-000655	SF268	SF268		905986
P2URK562_HAEMATOPOIETIC_AND_LYMPHOID_TISSUE	N		3	Turner et al. 2017 Nature																																									ACH-002061	P2UR/K-562	P2URK562
SKMEL28_SKIN	N	N	3	Turner et al. 2017 Nature		SRP350153																SK-MEL-28	HTB-72		modal number = 90; range = 81 to 96. This is a hypotetraploid human cell line with the modal chromosome number of 90, occurring in 50% of cells. The rate of cells with a higher ploidy was 3.6%. This cell line has a very complex karyotype. There were 18 or more marker chromosomes that were common to most cells. Markers der(1)t(1;2) (p36.1;q21), del(1) (q2101) and several others had two copies per …		3.6	hypotetraploid	N	90	81-96	18		1,11	19		del(1)(q2101)			t(2p;14q), t(3q;7p)		der(1)t(1;2)(p36.1;q21), der(20)t(Y;20)(q11.23;q13.3)			ACH-000615	SK-MEL-28	SKMEL28		905954
HCC1569_BREAST	Y	N	3	Turner et al. Nature 2017	SRR8639185			Y	Y	['ecDNA', 'Linear amplification', 'Complex non-cyclic']	['C19orf12', 'CCNE1', 'PLEKHF1', 'POP4', 'UQCRFS1', 'URI1', 'VSTM2B', 'ZNF536', 'KCNS1', 'PI3', 'SEMG1', 'SEMG2', 'WFDC12', 'WFDC5', 'ABHD1', 'AGBL5', 'AGBL5-AS1', 'ATRAID', 'CAD', 'CGREF1', 'DNAJC5G', 'EIF2B4', 'EMILIN1', 'FTH1P3', 'GTF3C2', 'GTF3C2-AS1', 'KHK', 'MAPRE3', 'MAPRE3-AS1', 'MPV17', 'OST4', 'PPM1G', 'PREB', 'PRR30', 'SLC30A3', 'SLC5A6', 'SNX17', 'TCF23', 'TMEM214', 'TRIM54', 'UCN', '…	{'amplicon10': 5.976684201433932, 'amplicon11': 44.21041202446415, 'amplicon12': 9.358335665623176, 'amplicon13': 5.989672168857067, 'amplicon1': 5.426692022185363, 'amplicon2': 5.631140144852352, 'amplicon3': 5.003684146520782, 'amplicon4': 5.262611702004594, 'amplicon5': 11.497743601740284, 'amplicon6': 5.064045519858774, 'amplicon7': 69.24357417419996, 'amplicon8': 5.29317297549733, 'amplicon9…	{'amplicon10': 5.567465554108527, 'amplicon11': 35.446458634002745, 'amplicon12': 9.358335665623176, 'amplicon13': 5.989672168857067, 'amplicon1': 5.375808768358108, 'amplicon2': 5.631140144852352, 'amplicon3': 5.003684146520782, 'amplicon4': 5.262611702004594, 'amplicon5': 9.899491961925884, 'amplicon6': 5.064045507110712, 'amplicon7': 47.70622177023223, 'amplicon8': 5.293172974915602, 'amplicon…	{'amplicon10': 0.8096449106109068, 'amplicon11': 0.5988907733484072, 'amplicon12': 0.4576584747282803, 'amplicon13': 0.8199494716196283, 'amplicon1': 0.4945961562170228, 'amplicon2': 0.900212562616676, 'amplicon3': 1.1741607686064259e-11, 'amplicon4': 0.6573940873422909, 'amplicon5': 1.4028712098759353, 'amplicon6': 0.0025681728827614, 'amplicon7': 0.4649819356587445, 'amplicon8': 1.1377887469578…								HCC1569	CRL-2330		polyploid			polyploid	N																ACH-000930	HCC1569	HCC1569		907046
COLO205_LARGE_INTESTINE	N	N	3	Turner et al. 2017 Nature	SRR4009293																	COLO 205	CCL-222		The stemline chromosome number is hypertriploid and 10-11 marker chromosomes (M1, M2, M4, M5, M6 and 5 others) were common in monosomic, disomic and trisomic condition although most of these markers were monosomic.			hypertriploid	N		71-80	10	2023-10-11												ACH-001039	COLO 205	COLO205		905961
SKMEL2_SKIN	N	N	3	Turner et al. Nature 2017	SRR8670679			N	Y	['Linear amplification']	[]	{'amplicon1': 6.1721638514516, 'amplicon2': 9.255351126578862, 'amplicon3': 10.039524640694642}	{'amplicon1': 6.1721638514516, 'amplicon2': 7.806934950127026, 'amplicon3': 5.231666365673435}	{'amplicon1': 0.0, 'amplicon2': 0.3930766842355033, 'amplicon3': 1.3148531760214837}					No Chromothripsis Detected			SK-MEL-2	HTB-68		(P6) hypodiploid to hypertetraploid with abnormalities including dicentrics, secondary constrictions and large telocentric marker. Note: Cytogenetic information is based on initial seed stock at ATCC. Cytogenetic instability has been reported in the literature for some cell lines.			mix (hypodiploid, hypertetraploid)	N		35-103														ACH-001190	SK-MEL-2	SKMEL2		905955
U251MG_CENTRAL_NERVOUS_SYSTEM	N		3	Turner et al. Nature 2017	SRR8670720, ERR191521			Y	Y	['Complex non-cyclic', 'ecDNA', 'Linear amplification']	['CHIC2', 'GSX2', 'LNX1', 'LNX1-AS2', 'PDGFRA', 'RPL21P44']	{'amplicon1': 11.988742012542556, 'amplicon2': 8.00732040469034, 'amplicon3': 4.856959197712652}	{'amplicon1': 11.513326116137936, 'amplicon2': 7.899731324376816, 'amplicon3': 4.856959197712652}	{'amplicon1': 1.5048925873921482, 'amplicon2': 0.677744860322447, 'amplicon3': 0.7810001069839685}					No Chromothripsis Detected																										ACH-000232	U-251 MG	U251MG	U251-MG	905983
SF539_CENTRAL_NERVOUS_SYSTEM	N		3	Turner et al. Nature 2017	SRR4009242																																								ACH-000273	SF539	SF539		905984
NCIH226_LUNG	N	N	3	Turner et al. Nature 2017	SRR8652083		NCI-H226 : Caution: Indicated to have a TP53 p.Arg158Leu (c.473G>T) mutation according to PubMed=1311061, but no TP53 mutation detected according to PubMed=20557	N	N	[]	[]	{}	{}	{}					Low Confidence		3	NCI-H226	CRL-5826		modal number = 47; range = 32-88; del(p25)			hyperdiploid	N	47	47-57						del(p25)								ACH-000367	NCI-H226	NCIH226		905941
SNB75_CENTRAL_NERVOUS_SYSTEM	N		3	Turner et al. Nature 2017	SRR4009250			N		[]	[]	{}	{}	{}																															ACH-000504	SNB75	SNB75		905982
UACC257_SKIN	N		3	Turner et al. Nature 2017	SRR8670719			N	N	['Linear amplification']	[]	{'amplicon1': 5.138490597125502, 'amplicon3': 5.202985025544353}	{'amplicon1': 5.138490597125502, 'amplicon3': 5.202985025544353}	{'amplicon1': 0.704411169944989, 'amplicon3': 1.0585225161981582}					No Chromothripsis Detected																										ACH-000579	UACC-257	UACC257		905977
A549_LUNG	N	N	3	Turner et al. Nature 2017	SRR8639173, SRR6251263	SRX10159868, SRP273535, SRP298734, SRX10159869, SRP012412, SRP307840, SRP250256		N	N	[]	[]	{}	{}	{}	N		negative		Low Confidence		2023-02-03	A-549	CCL-185	ACC-107	This is a hypotriploid human cell line with the modal chromosome number of 66, occurring in 24% of cells. Cells with 64 (22%), 65, and 67 chromosome counts also occurred at relatively high frequencies; the rate with higher ploidies was low at 0.4%. There were 6 markers present in single copies in all cells. They include der(6)t(1;6) (q11;q27); ?del(6) (p23); del(11) (q21), del(2) (q11), M4 and M5…	human hypotriploid karyotype with 8% polyploidy - 65(59-66)<3n>XXY, -1, -3, -6, +12, -13, -15, -18, -19, -21, -22, +4mar, der(6)t(1;6)(q11;q27), del(11)(q22-23) - presence of large distinctive der(6) marker confirms identity of this cell line	8	hypotriploid	N	65	59-66	5	2023-04-06	1, 2, 3, 6, 13, 15, 18, 19, 21, 22	12,17		del(11)(q22),del(6)(p23),del(2)(q11)					der(6)t(1;6)(q11;q27)			ACH-000681	A549	A549		905949
RPMI8226_HAEMATOPOIETIC_AND_LYMPHOID_TISSUE	N	N	3	Turner et al Nature 2017	SRR8670753	SRX4949880, SRP167124, SRX4949879		N	N	['Linear amplification']	[]	{'amplicon1': 7.730343657942441, 'amplicon2': 13.897578202236234}	{'amplicon1': 7.730343657942441, 'amplicon2': 5.351483369279945}	{'amplicon1': 0.6272728812794388, 'amplicon2': 1.261845263351742}	N		negative					RPMI-8226	CCL-155	ACC-402	Unstable karyotype in triploid range of 68-70 chromosomes. Two large marker chromosomes with terminal centromeres.	human flat-moded hypotriploid karyotype with 7.5% polyploidy - 62-67<3n>XXY, -1, +5, +6, +7, -8, -9, -10, +11, -12, -13, -14, +16, +18, -19, +21, -22, der(1)t(1;1)(p36.3;q11-12), add(3)(q27-29)x2, del(4)(p14p15.4), der(5;6)(q10;p10)x1-2, del(5)(q32), del(6)(q15), add(9)(p24), add(11)(p15), del(11)(q25), der(14)t(1;14)(q11-12;q32)x2, del(15)(q11.2q14)x2, add(16)(q23-24), der(17)t(?8;17)(q21.2;q25)…	7.5	mix (triploid, hypotriploid)	N		62-67	2		1, 8, 9, 10, 12, 13, 14, 19, 22	5, 6, 7, 11, 16, 18, 21,		del(4)(p14p15.4),del(5)(q32),del(6)(q15),del(11)(q25),del(15)(q11.2q14)x2,del(22)(q13.2)	add(3)(q27,add(9)(p24),add(11)(p15),add(16)(q23				der(1)t(1;1)(p36.3;q11-12), der(5;6)(q10;p10)x1-2, der(14)t(1;14)(q11-12;q32)x2, der(17)t(?8;17)(q21.2;q25)			ACH-000817	RPMI 8226	RPMI8226		905964
IGROV1_OVARY	N		3	Turner et al. Nature 2017	SRR8652061			N	N	[]	[]	{}	{}	{}																															ACH-000966	IGROV1	IGROV1		905968
KM12_LARGE_INTESTINE	N		3	Turner et al. Nature 2017	SRR8652076			N	N	[]	[]	{}	{}	{}																															ACH-000969	KM12	KM12		905989
HCT116_LARGE_INTESTINE	N	N	3	Turner et al. Nature 2017	SRR8639145	SRP113704, SRX3043678, SRX3043675, SRP012412, SRP360215, ERP147123, SRX3043680, SRX3043679, SRX3043676, SRP458724, SRX3043677, SRP184492, SRX2731929, SRP103775, SRX3043674, SRP386455, SRP311119, SRP399617, SRX2741944, ERP147124, SRX3043681, SRP224985, SRP456499, SRP104141		N	N	[]	[]	{}	{}	{}	N		positive	.;AMZ2P2;UBA52P5	High Confidence	2023-01-08	15	HCT 116	CCL-247	ACC-581	The stemline chromosome number is near diploid with the modal number at 45 (62%) and polyploids occurring at 6.8%. The markers 10q+ and t(?8p;18q) are present in all metaphases and t(9q;?16p-), in 80% of the cells karyotyped. N16 is monosomic in the presence of, but disomic in the absence of t(9q;?16p-). N10 and N18 are monosomic and other chromosomes from those mentioned above are disomic. Q-ban…	human near-diploid karyotype with 3% polyploidy - 45(44-46)<2n>X/XY, add(10)(q24-26), der(16)t(8;16)(q13;p13), der(18)t(17;18)(q13-21;p11.3) - resembles published karyotypes	3	hypodiploid	N	45	35-45			10,18				add(10)(q24)		t(8p;18q)		der(16)t(8;16)(q13;p13),der(18)t(17;18)(q13			ACH-000971	HCT 116	HCT116		905936
DU145_PROSTATE	N	N	3	Turner et al. Nature 2017; Hoon2020	SRR8639152, SRR15368042	SRP355655		N	N	['Linear amplification']	[]	{'amplicon1': 6.931262957663139, 'amplicon2': 9.756255322196935, 'amplicon3': 6.29101986866605, 'amplicon4': 8.495772130386719}	{'amplicon1': 6.931262957663139, 'amplicon2': 6.358000958338382, 'amplicon3': 6.29101986866605, 'amplicon4': 6.513130626384412}	{'amplicon1': 8.23659584641666e-10, 'amplicon2': 0.9269685279071044, 'amplicon3': 0.6839792609949702, 'amplicon4': 0.9897707842955674}			negative		High Confidence	6		DU145	HTB-81	ACC-261	This is a hypotriploid human cell line. Both 61 and 62 chromosome numbers had the highest rate of occurrence in 30 metaphase counts.The rate of higher ploidies was 3%. The t(11q12q), del(11)(q23), 16q+, del(9)(p11), del(1)(p32) and 6 other marker chromosomes were found in most cells. The N13 was usually absent. The Y chromosome is abnormal through translocation to an unidentified chromosomal segm…	human hypotriploid karyotype with 12% polyploidy - 62(58-65)<3n>X, -X/Y, -X/Y, -2, -3, +5, -8, -10, -13, +15, +15, -16, -18, -19, -20, -21, -22, +3mar, del(1)(p31), del(2)(p11), i(5p), del(6)(q22), del(9)(p12), del(11)(q23), der(12)t(11;12)(q11;p11), add(13)(q33), add(13)(q33), add(15)(p11)x2, add(16)(q24) - closely resembles reported karyotype	12	hypotriploid	N	62	58-65	3		2, 3, 8, 10, 13, 16, 18, 19, 20, 21, 22	2023-05-15		del(1)(p31), del(2)(p11), del(6)(q22), del(9)(p12), del(11)(q23)	add(13)(q33),add(15)(p11)x2,add(16)(q24)				der(12)t(11;12)(q11;p11)	i(5p)		ACH-000979	DU 145	DU145		905935
SN12C_KIDNEY	N		3	Turner et al. Nature 2017	SRR4009289			N		['Linear amplification']	[]	{'amplicon1': 15.728356530894212, 'amplicon2': 12.081605561196524}	{'amplicon1': 8.274961012057823, 'amplicon2': 5.155529398886778}	{'amplicon1': 1.8831363073020944, 'amplicon2': 0.9881950891489572}																															ACH-002199	SN12C	SN12C		905979
SKOV3_OVARY	Y	Y	3	Turner et al. 2017 Nature	SRR8670772	SRP390136		Y	Y	['ecDNA']	['CDK12', 'ERBB2', 'MECOM', 'MIEN1', 'NEUROD2', 'PGAP3', 'PNMT', 'PPP1R1B', 'PSEN1', 'STARD3', 'TCAP', 'TRPC7', 'CASC19', 'CASC21', 'CASC8', 'CCAT1', 'HAPLN4', 'SUGP1', 'TM6SF2']	{'amplicon1': 7.661321936694907, 'amplicon2': 75.905376378635, 'amplicon3': 5.840399222510624, 'amplicon4': 7.942909173782213}	{'amplicon1': 7.161469229193905, 'amplicon2': 10.01265520970621, 'amplicon3': 5.840399222510624, 'amplicon4': 5.7371396750352}	{'amplicon1': 0.6289172569086046, 'amplicon2': 1.5207030451881027, 'amplicon3': 0.6547074826130628, 'amplicon4': 0.686273414309778}			positive	.				SK-OV-3	HTB-77		This is a hypodiploid human cell line. The modal chromosome number was 43, occurring in 63.3% of cells. The range was 42 to 45. The rate of higher ploidies was 32%. The del(1)(q21), der(13)t(1;?;13) (q11;?;q34), der(11)t(11;?) (q12), del(10)(q22) and 3 other marker chromosomes were common to most cells, and 3 others were found only in some cells. One N11 had the HSR segment from p11 to the distal…		32	hypodiploid	N	43	42-45	7		10,12,15,17,19			del(1)(q21), del(10)(q22)					der(13)t(1;?;13)(q11;?;q34), der(11)t(11;?) (q12)			ACH-000811	SK-OV-3	SKOV3		905959
NCIH23_LUNG	N		3	Turner et al. Nature 2017	SRR8652081			Y	Y	['Linear amplification', 'ecDNA']	['CASC11', 'CASC19', 'CASC21', 'CASC8', 'CCAT1', 'CCAT2', 'CCDC26', 'MYC', 'PCAT1', 'PCAT2', 'POU5F1B', 'PRNCR1', 'PVT1', 'TMEM75']	{'amplicon10': 7.234478548924068, 'amplicon11': 5.955181996512263, 'amplicon1': 5.127272810362388, 'amplicon2': 6.798777645710249, 'amplicon3': 6.083597210774748, 'amplicon4': 8.031581171408474, 'amplicon5': 5.7150434216425126, 'amplicon6': 4.56027546629872, 'amplicon7': 5.660507168408254, 'amplicon8': 8.888947074662513, 'amplicon9': 5.056797096726344}	{'amplicon10': 6.043688377143863, 'amplicon11': 5.955181996512263, 'amplicon1': 5.127272810362388, 'amplicon2': 5.717154983761706, 'amplicon3': 6.083597210774748, 'amplicon4': 8.031581171127264, 'amplicon5': 5.7150434216425126, 'amplicon6': 4.56027546629872, 'amplicon7': 4.363373728913005, 'amplicon8': 5.676450443219772, 'amplicon9': 5.056797096725828}	{'amplicon10': 0.8976301449816788, 'amplicon11': 0.0, 'amplicon1': 0.6513578011674381, 'amplicon2': 0.7821822703995029, 'amplicon3': 0.4974781170891659, 'amplicon4': 0.6617801763341684, 'amplicon5': 2.8964819427625584e-10, 'amplicon6': 4.928477624794959e-10, 'amplicon7': 0.6754527778952113, 'amplicon8': 0.9417451405726862, 'amplicon9': 0.0980390003137102}								NCI-H23	CRL-5800																						ACH-000900	NCI-H23	NCIH23		905942
HS578T_BREAST	Y		3	Turner et al. Nature 2017	SRR1974200	SRP418187		N		[]	[]	{}	{}	{}			negative					Hs 578T	CRL-7849	ACC-781																					ACH-000148	Hs 578T	HS578T		905957
UACC62_SKIN	Y		3	Turner et al. Nature 2017	SRR4009203			N		['Linear amplification']	[]	{'amplicon1': 5.1791861734561415}	{'amplicon1': 5.1791861734561415}	{'amplicon1': 4.751317116395218e-10}																															ACH-000425	UACC-62	UACC62		905976
786O_KIDNEY	N	N	3	Turner et al. Nature 2017	SRR8639133	ERP114639		N	N	[]	[]	{}	{}	{}			negative		No Chromothripsis Detected			786-O	CRL-1932		hypertriploid; Y was present in 60% the cells examined			hypertriploid	N		71-80														ACH-000649	786-O	786O		905947
HOP62_LUNG	Y		3	Turner et al. Nature 2017	SRR4009239			N		['Linear amplification']	[]	{'amplicon1': 5.609519282628788, 'amplicon2': 5.911292480825076, 'amplicon3': 8.981479456134371}	{'amplicon1': 5.2224450882324085, 'amplicon2': 5.911292480825076, 'amplicon3': 8.941140986473101}	{'amplicon1': 0.546832893415819, 'amplicon2': 0.0, 'amplicon3': 0.6647251246999262}																															ACH-000861	HOP-62	HOP62		905972
SNB19_CENTRAL_NERVOUS_SYSTEM	Y	N	3	Turner et al. Nature 2017	SRR4009257	SRP367338	SNB-19 : Problematic cell line: Contaminated. Shown to be a U-251MG derivative (PubMed=18304946; PubMed=20143388; PubMed=22570425). Originally thought to origi	N		['Linear amplification']	[]	{'amplicon1': 5.083658786672652, 'amplicon2': 5.095109953529034, 'amplicon3': 4.555153911755678}	{'amplicon1': 5.083658786672652, 'amplicon2': 5.095109953529034, 'amplicon3': 4.555153911755678}	{'amplicon1': 0.3205778703003357, 'amplicon2': 0.6178760810810175, 'amplicon3': 1.3862577751416237e-10}								SNB-19	CRL-2219	ACC-325		human hypotriploid karyotype with 15% polyploidy - 63(58-63)<3n>XXY, +1, +7, -8, -10, -12, -13, -14, -15, -16, -18, -21, -22, +2mar, der(1)del(1)(q23)ins(1;4)(p32;q?23q27), del(1)(q13), del(4)(q23q27), del(4)(q28q35), add(8)(q24), add(11)(p15), der(19)add(19)(p13)add(19)(q13) - large submetacentric, der(19) and der(1) markers - matches published karyotype	15	hypotriploid	N	63	58-63	2		8, 10, 12, 13, 14, 15, 16, 18, 21, 22	2023-01-07		del(1)(q13),del(4)(q23q27),del(4)(q28q35)	add(8)(q24),add(11)(p15)				der(1)del(1)(q23)ins(1;4)(p32;q?23q27),der(19)add(19)(p13)add(19)(q13)			ACH-001198		SNB19	SNB-19
TK10_KIDNEY	Y		3	Turner et al. Nature 2017	SRR4009251			N		[]	[]	{}	{}	{}																															ACH-001208		TK10		905980
M14_SKIN	Y		3	Turner et al. Nature 2017	SRR4009253	SRP315687		N		[]	[]	{}	{}	{}																															ACH-002159	M14	M14		905975
EHEB_HAEMATOPOIETIC_AND_LYMPHOID_TISSUE	N	N	2	DSMZ			EHEB : Problematic cell line: Probably misclassified. Originally thought to be a leukemia cell line but is probably a B-lymphoblastoid cell line (PubMed=1259																	ACC-67		human hypodiploid karyotype with 1.6% polyploidy - 45(42-46)<2n>X, -X - no structural rearrangements detected	1.6	hypodiploid	N	45	42-46														ACH-000038	EHEB	EHEB		906854
KPL1_BREAST	N	N	2	DSMZ			KPL-1 : Problematic cell line: Contaminated. Shown to be a MCF-7 derivative (PubMed=18304946; PubMed=20143388).Part of: Cancer Dependency Map project (DepMap)																	ACC-317		human highly rearranged hypertriploid karyotype with 4% polyploidy - 77(70-82)<3n>XX, -X, -1, +2, -11, -13, +14, +15, -17, -18, -19, -20, -20, -21, -22, +15mar - add(X)(q28), add(2)(q35), add(3)(p25)x2, add(5)(p15), add(7)(p14), add(7)(p14), add(8)(p12), add(9)(p22), add(10)(p13)x2, add(19)(q13) - matches published karyotype	4	hypertriploid	N	77	70-82	15		1, 11, 13, 17, 18, 19, 20, 20, 21, 22	2015-02-14			add(X)(q28), add(2)(q35), add(3)(p25)x2, add(5)(p15), add(7)(p14), add(7)(p14), add(8)(p12), add(9)(p22), add(10)(p13)x2, add(19)(q13)							ACH-000028	KPL-1	KPL1
KYSE410_OESOPHAGUS	N	N	2	DSMZ	SRR8652095			Y	Y	['Linear amplification', 'Complex non-cyclic', 'ecDNA', 'BFB']	['ANKRD13D', 'C11orf80', 'C11orf86', 'CLCF1', 'GRK2', 'KDM2A', 'LRFN4', 'PC', 'POLD4', 'RCE1', 'RHOD', 'SPTBN2', 'SSH3', 'SYT12', 'ANO1', 'BIRC2', 'BIRC3', 'CCND1', 'CFAP300', 'CTTN', 'DGAT2', 'DYNC2H1', 'FADD', 'FGF19', 'FGF3', 'FGF4', 'GDPD5', 'LTO1', 'MAP6', 'MMP7', 'MOGAT2', 'MRGPRD', 'MRGPRF', 'MRGPRF-AS1', 'MYEOV', 'PPFIA1', 'SERPINH1', 'SHANK2', 'SHANK2-AS1', 'SMIM38', 'TMEM123', 'TPCN2', …	{'amplicon10': 8.141016490504587, 'amplicon11': 8.219084630292384, 'amplicon12': 11.090992204421028, 'amplicon1': 5.835336956891727, 'amplicon2': 7.474106746039639, 'amplicon3': 126.11172068605448, 'amplicon5': 6.357356341648472, 'amplicon6': 6.170872725877651, 'amplicon7': 7.118023696287001, 'amplicon8': 5.649869581700959, 'amplicon9': 5.353244774763461}	{'amplicon10': 5.299298154562639, 'amplicon11': 5.962504953222576, 'amplicon12': 6.730351073707389, 'amplicon1': 5.45460140646814, 'amplicon2': 4.336089174663002, 'amplicon3': 35.9621243808733, 'amplicon5': 5.512810980106501, 'amplicon6': 6.168731099826939, 'amplicon7': 7.118023696287001, 'amplicon8': 5.649869581700959, 'amplicon9': 5.35324477401707}	{'amplicon10': 1.75911647022317, 'amplicon11': 0.6908070287193231, 'amplicon12': 0.7126201484195218, 'amplicon1': 0.3489945790103993, 'amplicon2': 1.1515418062059948, 'amplicon3': 1.8638311060692865, 'amplicon5': 0.6931282960035043, 'amplicon6': 0.5273774505096841, 'amplicon7': 0.5658462311817912, 'amplicon8': 0.3496854876425972, 'amplicon9': 1.4776554413583102e-09}										ACC-381		human flat-moded hypotetraploid karyotype with 4% polyploidy - 79-91<4n>Xder(X), -10, -18, -19, -21, -22, -22, +6mar, add(X)(qter), add(1)(p11)/del(1)(p13), add(3)(q21)x1-2, add(5)(p13), der(6)t(4;6)(q12;q14)x1-2, dup(7)(p12p14), der(7)del(7)(p12p21)t(7;9)(q33;q10), add(8)(p12)x1-2, add(9)(q34), add(10)(p14), add(11)(p11), add(12)(q24)x1-2, add(12)(p11-12)x2, del(12)(q14), i(13q)x2, i(14q)x1-2, a…	4	hypotetraploid	N		79-91	6		10, 18, 19, 21, 22			del(12)(q14)	add(X)(qter),add(1)(p11)/del(1)(p13),add(3)(q21)x1,add(5)(p13),add(8)(p12)x1,add(9)(q34),add(10)(p14),add(11)(p11),add(12)(q24)x1,add(12)(p11-12)x2, add(14)(p11),add(19)(p13),add(?20)(q13),add(21)(p11)	dup(7)(p12p14)			der(6)t(4;6)(q12;q14)x1-2, der(7)del(7)(p12p21)t(7;9)(q33;q10)	i(13q)x2,i(14q)x1		ACH-000809	KYSE-410	KYSE410		753574
ESO26_OESOPHAGUS			1	DSMZ	ERR1414290			Y		['BFB', 'ecDNA']	['DLG5', 'DLG5-AS1', 'KCNMA1', 'KCNMA1-AS3', 'POLR3A', 'RPS24', 'ZMIZ1', 'ZMIZ1-AS1']	{'amplicon1': 5.008487370120568, 'amplicon2': 5.692587163416437, 'amplicon3': 5.3934945565084895, 'amplicon4': 9.182569359712494, 'amplicon5': 46.05828218881138}	{'amplicon1': 4.808938392662133, 'amplicon2': 5.692587163416437, 'amplicon3': 5.3934945565084895, 'amplicon4': 6.815799714303285, 'amplicon5': 17.312495820918798}	{'amplicon1': 1.282212789801643, 'amplicon2': 0.5967297950066426, 'amplicon3': 0.9132853728613782, 'amplicon4': 1.1395663915466678, 'amplicon5': 1.1982817482032255}										ACC-708		human hypodiploid karyotype; 39(36-40)<2n>X, -Y, +2, -3, -5, -11, -12, -15, -16, -19, -20, -22, +mar		hypodiploid	N	39	36-40	1		3, 5, 11, 12, 15, 16, 19, 20, 22	2										ACH-001496	ESO26	ESO26		1503366
MFM223_BREAST	N	Y	3	DSMZ																				ACC-422		human highly rearranged near-diploid karyotype with 12% polyploidy - 46(45-46)<2n>X, -X, -2, -5, -6, +7, -9, -10, +11, +12, -14, -15, -16, -17, -18, -19, -22, +10mar, add(5)(p15), der(7)?inv(7)(q1?q2?)dup(7)(q31q35), add(7)(q11;hsr), der(7)add(7)(p22)add(7)(q31-32), add(8)(p22-23), add(8)(q?24), del(10)(q2?), add(11)(q22), dup(12)(q13q14), add(13)(p11), add(15)(p11), add(17)(p1?), add)19)(q13), a…	12	diploid	N	46	45-46	10		2, 5, 6, 9, 10,14, 15, 16, 17, 18, 19, 22	2012-07-11		del(10)(q2?)	add(5)(p15),add(7)(q11;hsr),add(8)(p22,add(8)(q?24),add(11)(q22),add(13)(p11),add(15)(p11),add(17)(p1?), add(19)(q13), add(21)(p11),add(?22)(q13)	dup(12)(q13q14)			der(7)?inv(7)(q1?q2?)dup(7)(q31q35),der(7)add(7)(p22)add(7)(q31			ACH-001819	MFM-223	MFM223
CALU3_LUNG	N	Y	3	ATCC		SRP342263, SRP201552											negative					Calu-3	HTB-55		The stemline chromosome number is hypotriploid with the 2S component occurring at 1.4%. Approximately 20 markers were common to most S metaphases, of which i (1p), t(12;?) and t(18;?) were generally paired; t(6t?) had an HSR segment of q arm, and M7 had two secondary constrictions. Normal chromosomes 1, 13, 15 and 17 were absent, and the X was disomic. No Y chromosome was detected in the QM stain…		1.4	hypotriploid	N		58-68	20		1,13,15,17						t(12;?),t(18;?),t(6;hsr)			i(1p)		ACH-000392	Calu-3	CALU3		687777
MHHNB11_AUTONOMIC_GANGLIA	N	Y	3	DSMZ																				ACC-157		human bimodal hyper-, diploid/tetraploid karyotype - 54(48-54)<2n>XY, +1, +1, +2, +6, +7, +8, +13, +20, der(1)t(1;?)(p32;?)x2, der(13)t(13;?2HSR)(q33;?2p23) - both the long HSR on ch 13 due to MYCN (NMYC, N-myc) amplification and the ch 1 short-arm rearrangements are typical of neuroblastoma - identity confirmed		mix(hyperdiploid, hypertetraploid)	Y	54	48-54				1, 2, 6, 7, 8, 13, 20							der(1)t(1;?)(p32;?)x2,der(13)t(13;?2HSR)(q33;?2p23)			ACH-000078	MHH-NB-11	MHHNB11		908135
IMR32_AUTONOMIC_GANGLIA	N	Y	3	DSMZ		SRP420448, ERP144918, SRP337274, SRP374536											positive	.;RPS26P18,RNU5E-7P,RPLP1P5,RN7SL14P;RPS26P18;RN7SL516P;RNU5E-7P,RPLP1P5,RN7SL14P;DNMT3AP1				IMR-32	CCL-127	ACC-165	Stable male karyotype with stemline number of 49. Two large marker chromosomes with submedian centromeres. A deletion in one number 1 chromosome: One number 16 chromosome missing; two extra chromosomes in C group. Sublines with 50 and 48 chromosomes differ from those with 49 chromosomes by having an extra or missing C group chromosome respectively. Note: Cytogenetic information is based on initia…	human hyperdiploid karyotype - 49(44-51)<2n>XY, +1, +6, +12, der(1)t(1qter->1p34::hsr::17q22->qter)x2, add(16)(q24) - sideline with del(3)(p14), add(7)(q35), del(9)(q34), add(19)(q13) - NB associated changes include: N-myc amplified in hsr regions and unbalanced t(1;17) - matches published karyotype		hyperdiploid	N	49	44-51				2012-01-06		del(3)(p14), del(9)(q34)	add(16)(q24),add(7)(q35),add(19)(q13)		t(1;17)		der(1)t(1qter->1p34::hsr::17q22->qter)x2			ACH-000310	IMR-32	IMR32
HT29_LARGE_INTESTINE	N	N	3	Turner et al. Nature 2017; https://www.nature.com/articles/1208834	SRR8652114	SRP251619	HT-29 : Caution: Indicated in PubMed=11921276 as originating from an adenocarcinoma of the rectosigmoid part of the intestine, but is only indicated in the ol	N	N	['Complex non-cyclic']	[]	{'amplicon1': 12.0546928216981}	{'amplicon1': 5.63328613059379}	{'amplicon1': 1.718797989451395}			negative		Low Confidence		6	HT-29	HTB-38	ACC-299	modal number = 71; range = 68 to 72.The stemline chromosome number is hypertriploid with the 2S component occurring at 2.4%. Seventeen marker chromosomes are found in most metaphases, generally in single copy per chromosome. The marker designations are: M1p-(=t(3p-;?) with a deleted short arm), t(7q;?), t(10q;?), i(13q), 19q+a; M6, ?t(8q;9q-), ?Xp, M9, 6q+, t(13;?)a, t(13;?)b, 19q+b, M14, M15, 15…	human hypertriploid karyotype with 17.5% polyploidy - 71(63-74)<3n>XX, -X, +1, +2, +7, -8, -9, +11, -13, -13, -14, +15, -18, +19, -21, -22, +4-6mar, del(3)(p24), del(4)(q22)x1-2, add(6)(q25), add(7)(p15), i(13q), add(19)(q13) - sideline with i(17q), t(17;19)(p10;q10) - resembles published karyotype and to that of CX-1 which is a subclone - carries very large isochromosomal ABR marker	17.5	hypertriploid	N	71	63-74	5	2023-04-06	8, 9, 13, 14, 18, 21, 22	1, 2, 7, 11, 15, 19		del(3)(p24),del(4)(q22)x1	add(6)(q25),add(7)(p15),add(19)(q13)		t(17;19)(p10;q10)			i(13q)		ACH-000552	HT-29	HT29		905939
CORL23_LUNG	N		3	https://www.ncbi.nlm.nih.gov/pmc/articles/PMC3099236/; Eijdems et al. Mechanisms of MRP over‐expression in four human lung‐cancer cell lines and analysis of the MRP amplicon. Int. J. Cancer: 60, 676-684 (1995)	SRR8639223			Y	Y	['ecDNA', 'Linear amplification']	['CASC11', 'CASC19', 'CASC21', 'CASC8', 'CCAT1', 'CCAT2', 'LRATD2', 'MYC', 'PCAT2', 'POU5F1B', 'PRNCR1', 'PVT1', 'TMEM75', 'CASC1', 'CRACR2A', 'ETFRF1', 'FGF23', 'KRAS', 'LMNTD1', 'PARP11', 'PRMT8', 'RASSF8', 'RASSF8-AS1', 'TEAD4', 'THCAT155', 'TIGAR', 'TSPAN9', 'TULP3']	{'amplicon1': 143.51749189604382, 'amplicon2': 8.661315167811086, 'amplicon3': 58.79680096048777}	{'amplicon1': 43.88648112874801, 'amplicon2': 8.661315167811086, 'amplicon3': 30.527014578842746}	{'amplicon1': 2.555219027374607, 'amplicon2': 0.6266117325265144, 'amplicon3': 0.9843831569693342}																															ACH-000662	COR-L23	CORL23	COR-L23/CPR	687780
MDAMB231_BREAST	Y		3	https://www.sciencedirect.com/science/article/pii/0165460888900945; Hoon2020, Turner et al. Nature 2017	SRR8652107	SRX2731925, SRX1156490, SRX2444230, SRX1156486, SRX1156492, SRX1156487, SRX3410393, ERP116931, SRX2731923, SRX2731922, SRX2631633, SRX3410394, SRX3410392, SRX1156485, SRX1156489, SRX1156491, SRX2444229, SRX1156484, SRX2731920, SRX2731921, SRX4132357, SRX4132358, SRX2631634, SRP418187, SRX2444228, SRX1156488, SRX2731924, ERP146237		N	N	[]	[]	{}	{}	{}	Y		negative		Low Confidence		2023-06-07	MDA-MB-231	CRL-12532	ACC-732																					ACH-000768	MDA-MB-231	MDAMB231		905960
SKNDZ_AUTONOMIC_GANGLIA	N	Y	3	ATCC																		SK-N-DZ	CRL-2149		modal number = 44, XX; most cells were monosomic for chromosomes 10, 11, 13, 14 and 19; all cells were missing both copies of chromosome 2; five marker chromosomes of unknown origin were observed in each cell. One of the marker chromosomes contains a homogeneously staining region (HSR); no double minutes were seen			hypodiploid	N	44	35-45	5		2, 10, 11, 13, 14, 19											ACH-000366	SK-N-DZ	SKNDZ		688086
CORL24_LUNG	N		3	Pongor et al. Cancer Discovery 2023	SRR8639224			N	N	['BFB']	[]	{'amplicon1': 14.087024420063097}	{'amplicon1': 5.155959167657565}	{'amplicon1': 1.3891924802721007}					Low Confidence		3																								ACH-000382	COR-L24	CORL24
NCIH211_LUNG	N	N	3	Pongor et al. Cancer Discovery 2023	SRR8652057			N	N	['Linear amplification']	[]	{'amplicon1': 6.045763770734181, 'amplicon2': 5.792765220607154}	{'amplicon1': 6.045763770734181, 'amplicon2': 5.792765220607154}	{'amplicon1': 0.4807832619983918, 'amplicon2': 0.3451923205726733}								NCI-H211	CRL-5824		iso(3p), t(3;4)(pter-q12), t(3;11)(qter-p25)				N											t(3;4)(pter-q12), t(3;11)(qter-p25)			i(3p)		ACH-000639	NCI-H211	NCIH211		1240189
NCIH1341_LUNG	N		3	Pongor et al. Cancer Discovery 2023	SRR8652143			N	N	[]	[]	{}	{}	{}								NCI-H1341	CRL-5864																						ACH-000129	NCI-H1341	NCIH1341		1330964
NCIH1618_LUNG	N		3	Pongor et al. Cancer Discovery 2023	SRR8652145			N	N	[]	[]	{}	{}	{}					High Confidence	8		NCI-H1618	CRL-5879																						ACH-000179	NCI-H1618	NCIH1618
NCIH209_LUNG	N	Y	3	Pongor et al. Cancer Discovery 2023	SRR8652056	SRP277798, SRX8955893		N	N	['Linear amplification']	[]	{'amplicon1': 4.667544085615399}	{'amplicon1': 4.667544077838199}	{'amplicon1': 0.6828581225153091}	N		negative		High Confidence	6		NCI-H209	HTB-172	ACC-499	This is a hyperdiploid human cell line., The modal chromosome number is 49, occurring at 28% with a frequency of higher ploidies of 1.3%. Ten to eleven markers were common to all cells including: der(1)t(1;3)(p22;p21), del(6)(q21), t(8q18q), del(12)(q13), der(14)t(14;?)(q32;?)., All had a single copy per cell. About 6 other markers were found, but they occurred only once in all metaphases karyoty…		1.3	hyperdiploid	N	49	47-57	11		4,5			del(6)(q21), del(12)(q13),			t(8q;18q)		der(1)t(1;3)(p22;p21), der(14)t(14;?)(q32;?)			ACH-000290	NCI-H209	NCIH209	H209	688013
NCIH841_LUNG	N	N	3	Pongor et al. Cancer Discovery 2023	SRR8670705			N	N	['Linear amplification', 'Complex non-cyclic']	[]	{'amplicon1': 5.043395610475433, 'amplicon2': 5.9432639518915, 'amplicon3': 9.978374329199132, 'amplicon4': 7.254866467204343}	{'amplicon1': 4.341188247342871, 'amplicon2': 5.9432639518915, 'amplicon3': 6.409395208223728, 'amplicon4': 4.853063221136406}	{'amplicon1': 1.2015083453527606, 'amplicon2': 0.890100335825608, 'amplicon3': 1.3577530104176303, 'amplicon4': 1.0148011148532703}					Low Confidence		17	NCI-H841	CRL-5845		t(2p,3p), t(3q,9q)				N											t(2p;3p), t(3q;9q)					ACH-000292	NCI-H841	NCIH841		1240192
NCIH2081_LUNG	N		3	Pongor et al. Cancer Discovery 2023	SRR8652055			N	Y	['Linear amplification', 'Complex non-cyclic']	[]	{'amplicon1': 7.015745781654128, 'amplicon2': 7.477755314546894, 'amplicon3': 4.901777114673944}	{'amplicon1': 7.015745747163309, 'amplicon2': 7.477755314546894, 'amplicon3': 4.901777114673944}	{'amplicon1': 1.1157240607776595, 'amplicon2': 1.3023835371971186, 'amplicon3': 1.331805647242328}					Low Confidence		2023-03-04	NCI-H2081	CRL-5920																						ACH-000394	NCI-H2081	NCIH2081		908480
NCIH2196_LUNG	N		3	Pongor et al. Cancer Discovery 2023	SRR8652086			N	N	['Linear amplification']	[]	{'amplicon1': 5.902633937468915}	{'amplicon1': 5.902633937468915}	{'amplicon1': 0.3534836024551078}								NCI-H2196	CRL-5932																						ACH-000399	NCI-H2196	NCIH2196		908481
NCIH146_LUNG	N	Y	3	Pongor et al. Cancer Discovery 2023	SRR8652148			Y	Y	['Linear amplification', 'ecDNA']	['AFDN', 'FRMD1', 'HGC6.3', 'KIF25', 'KIF25-AS1']	{'amplicon1': 5.392604508957394, 'amplicon2': 7.899233511274832, 'amplicon3': 5.742268543702304}	{'amplicon1': 5.392604508957394, 'amplicon2': 7.328990435002996, 'amplicon3': 5.742268529669983}	{'amplicon1': 0.6073076124339788, 'amplicon2': 0.686907277503008, 'amplicon3': 1.0102404241800582}					Low Confidence		2023-06-11	NCI-H146	HTB-173		This is a near triploid human cell line. The modal chromosome number is 68, but cells with 66, 70 and 71 chromosomes also occurred frequently. At least 15 markers were common to all cells including single copies of der(1)t(1;13)(p32;q12) and del(3)(p21/22), and paired der(7)t(7;?)(p22;?), t(13q16q) and t(16p21q). Ten others were seen in single copies or paired. No HSR or DM were found. Structural…			mix(hypotriploid, triploid)	N	68	66-71	15		5,13,14, 7, 11	18,20		del(3)(p21/22)			t(13q;16q), t(16p;21q)		der(1)t(1;13)(p32;q12), der(7)t(7;?)(p22;?)			ACH-000506	NCI-H146	NCIH146		910899
NCIH1876_LUNG	N		3	Pongor et al. Cancer Discovery 2023	SRR8652039			Y	Y	['ecDNA', 'Linear amplification']	['BMP8B', 'CAP1', 'COL9A2', 'MFSD2A', 'MYCL', 'OXCT2', 'PPIE', 'PPT1', 'RLF', 'SMAP2', 'TMCO2', 'TRIT1', 'ZFP69', 'ZFP69B', 'ZMPSTE24', 'VAMP7']	{'amplicon1': 6.682688162324896, 'amplicon2': 5.867756823857599, 'amplicon3': 5.835158283084228, 'amplicon4': 7.878740839748}	{'amplicon1': 5.191970494968237, 'amplicon2': 5.867756823857599, 'amplicon3': 5.835158283084228, 'amplicon4': 4.702812653465209}	{'amplicon1': 0.6807724990910322, 'amplicon2': 0.7142115502685861, 'amplicon3': 0.7265938358013071, 'amplicon4': 0.6156744184419409}								NCI-H1876	CRL-5902																						ACH-000586	NCI-H1876	NCIH1876		1330972
DMS153_LUNG	N		3	Pongor et al. Cancer Discovery 2023	SRR8639216			N	N	['Linear amplification']	[]	{'amplicon1': 6.211665689880609, 'amplicon2': 7.285301261596812, 'amplicon3': 6.8863001226895}	{'amplicon1': 6.211665689880609, 'amplicon2': 5.9329044345859, 'amplicon3': 6.8863001226895}	{'amplicon1': 0.0, 'amplicon2': 0.4875244819789849, 'amplicon3': 0.6919373585866724}								DMS 153	CRL-2064																						ACH-000594	DMS 153	DMS153
SBC5_LUNG	N		3	Pongor et al. Cancer Discovery 2023	SRR8670750			N	Y	['Linear amplification', 'BFB']	[]	{'amplicon1': 6.239770160502248, 'amplicon2': 5.132151160319549, 'amplicon5': 11.949391064263194}	{'amplicon1': 6.239770160502248, 'amplicon2': 5.132151160319549, 'amplicon5': 11.949391064263194}	{'amplicon1': 0.6914543900086669, 'amplicon2': 0.0, 'amplicon5': 1.2280361530288222}					Low Confidence		10																								ACH-000670	SBC-5	SBC5		713880
DMS53_LUNG	N		3	Pongor et al. Cancer Discovery 2023	SRR8639219	SRP350195		Y	Y	['Linear amplification', 'Complex non-cyclic', 'ecDNA']	['AKAP3', 'ANO2', 'BCAT1', 'C12orf4', 'C12orf77', 'CASC1', 'CCND2', 'CCND2-AS1', 'CRACR2A', 'DYRK4', 'ETFRF1', 'FGF23', 'FGF6', 'GALNT8', 'GAU1', 'KCNA1', 'KCNA5', 'KCNA6', 'KRAS', 'LMNTD1', 'LRMP', 'NDUFA9', 'NTF3', 'PARP11', 'PRMT8', 'RAD51AP1', 'RASSF8', 'RASSF8-AS1', 'SOX5-AS1', 'THCAT155', 'TIGAR', 'TSPAN9']	{'amplicon1': 4.714630337843881, 'amplicon2': 4.695134664865599, 'amplicon3': 7.129502763695904, 'amplicon5': 5.037851973750686, 'amplicon6': 5.059139324588625, 'amplicon7': 31.55130435747946}	{'amplicon1': 4.310040464916347, 'amplicon2': 4.695134664865599, 'amplicon3': 6.040092536234501, 'amplicon5': 4.098954274833747, 'amplicon6': 5.040563288558709, 'amplicon7': 23.12713399098029}	{'amplicon1': 0.6634260983936484, 'amplicon2': 0.6822152725387127, 'amplicon3': 0.8187096628643178, 'amplicon5': 0.6275992478803483, 'amplicon6': 1.0193890579075844, 'amplicon7': 0.7273983338494048}			negative					DMS 53	CRL-2062																						ACH-000698	DMS 53	DMS53		907295
DMS79_LUNG	N	N	3	Pongor et al. Cancer Discovery 2023	SRR8639151			N	N	['Linear amplification']	[]	{'amplicon1': 4.771010372509352}	{'amplicon1': 4.771010372509352}	{'amplicon1': 1.0708782842580482}								DMS 79	CRL-2049		Number of cells examined = 80; Modal Chromosome Number = 79 with a range of 65 to 84; Polyploidy Rate = 14.3%		14.3	hypertriploid	N	79	65-84														ACH-000703	DMS 79	DMS79		753551
NCIH196_LUNG	N		3	Pongor et al. Cancer Discovery 2023	SRR8652049			N	N	['Linear amplification']	[]	{'amplicon1': 7.477821841316837, 'amplicon2': 7.675339616720023}	{'amplicon1': 5.738743585837287, 'amplicon2': 7.675339616720023}	{'amplicon1': 0.4949619891361137, 'amplicon2': 0.6950089579007037}								NCI-H196	CRL-5823																						ACH-000752	NCI-H196	NCIH196		1240186
NCIH1105_LUNG	N		3	Pongor et al. Cancer Discovery 2023	SRR8652138			N	N	[]	[]	{}	{}	{}								NCI-H1105	CRL-5856																						ACH-000780	NCI-H1105	NCIH1105		908468
SHP77_LUNG	N		3	Pongor et al. Cancer Discovery 2023	SRR8670685			N	N	['Linear amplification']	[]	{'amplicon1': 6.42649080818269, 'amplicon2': 5.274430118267423, 'amplicon3': 5.540712909791101, 'amplicon4': 5.300425531270564, 'amplicon5': 4.662904082628328, 'amplicon6': 9.668468416138314, 'amplicon7': 5.991990538829175}	{'amplicon1': 6.42649080818269, 'amplicon2': 5.274430118267423, 'amplicon3': 5.540712909791101, 'amplicon4': 5.300425531270564, 'amplicon5': 4.662904082628328, 'amplicon6': 9.668468416138314, 'amplicon7': 5.9180246256706255}	{'amplicon1': 0.6659153317295858, 'amplicon2': 0.6930250140999865, 'amplicon3': 0.6060097192462115, 'amplicon4': 0.0, 'amplicon5': 0.6068975219504755, 'amplicon6': 0.9190554798454073, 'amplicon7': 0.3712234604372395}								SHP-77	CRL-2195																						ACH-000790	SHP-77	SHP77		724872
NCIH1436_LUNG	N	N	3	Pongor et al. Cancer Discovery 2023	SRR8652142			Y	Y	['ecDNA']	[]	{'amplicon1': 9.476984081062657}	{'amplicon1': 5.864251767866822}	{'amplicon1': 1.0156629168008229}					No Chromothripsis Detected			NCI-H1436	CRL-5871		3p is normal																				ACH-000830	NCI-H1436	NCIH1436		908469
DMS454_LUNG	N		3	Pongor et al. Cancer Discovery 2023	SRR8639220			Y	N	['Complex non-cyclic', 'Linear amplification', 'ecDNA']	['VAMP7']	{'amplicon1': 10.841427556452922, 'amplicon2': 8.295942835315877, 'amplicon3': 5.208709384383669, 'amplicon5': 7.214836468676022, 'amplicon6': 5.997055688412022}	{'amplicon1': 8.636129647494549, 'amplicon2': 8.187407885200425, 'amplicon3': 5.208709384383669, 'amplicon5': 4.076030703369275, 'amplicon6': 5.997055688412022}	{'amplicon1': 1.3171031898417696, 'amplicon2': 1.2873911892948204, 'amplicon3': 0.8991638329298559, 'amplicon5': 0.4261073116424178, 'amplicon6': 0.68890228210827}																															ACH-000844	DMS 454	DMS454
NCIH1048_LUNG	N	N	3	Pongor et al. Cancer Discovery 2023	SRR8652136			N	N	[]	[]	{}	{}	{}					No Chromothripsis Detected			NCI-H1048	CRL-5853		3p is normal																				ACH-000866	NCI-H1048	NCIH1048		687995
NCIH1930_LUNG			3	Pongor et al. Cancer Discovery 2023	SRR8652048			N	N	['BFB']	[]	{'amplicon1': 43.77031919879143}	{'amplicon1': 7.519712302675168}	{'amplicon1': 1.488472313124055}					Low Confidence		2004-01-02	NCI-H1930	CRL-5906		del(p13-p21)												del(p13-p21)								ACH-000870	NCI-H1930	NCIH1930
SW1271_LUNG	N		3	Pongor et al. Cancer Discovery 2023	SRR8670710			N	N	['Linear amplification']	[]	{'amplicon1': 7.037949473436308, 'amplicon2': 7.848061049391401}	{'amplicon1': 7.037949473436308, 'amplicon2': 6.450643635131222}	{'amplicon1': 0.8057933680795085, 'amplicon2': 1.1531431719873138}					Low Confidence		2023-03-09	SW1271	CRL-2177																						ACH-000890	SW 1271	SW1271		1299062
NCIH2286_LUNG	N		3	Pongor et al. Cancer Discovery 2023	SRR8652082			N	N	['BFB', 'Complex non-cyclic']	[]	{'amplicon1': 6.79980547759216, 'amplicon2': 14.583635071333326, 'amplicon3': 8.580384494953238}	{'amplicon1': 6.79980547759216, 'amplicon2': 7.677299605219475, 'amplicon3': 8.56735539502578}	{'amplicon1': 1.026505740458775, 'amplicon2': 1.7316279878043757, 'amplicon3': 1.0568613450125026}					Low Confidence		22	NCI-H2286	CRL-5938																						ACH-000912	NCI-H2286	NCIH2286
NCIH1339_LUNG	N		3	Pongor et al. Cancer Discovery 2023	SRR8652129		NCI-H1339 : Problematic cell line: Partially contaminated. Some cultures of NCI-H1339 are contaminated with NCI-H157 or NCI-1264 (PubMed=25877200).Part of: Cancer	Y		['ecDNA', 'Linear amplification', 'BFB']	['GDAP2', 'MAN1A2', 'SPAG17', 'TENT5C', 'WDR3']	{'amplicon1': 4.751947791773298, 'amplicon2': 5.590227841559938, 'amplicon3': 5.420932967390762, 'amplicon4': 5.602642931139971}	{'amplicon1': 4.751947791773298, 'amplicon2': 5.470823850541253, 'amplicon3': 5.324497977142583, 'amplicon4': 4.237995807065805}	{'amplicon1': 0.6914936564816208, 'amplicon2': 0.1955897933894175, 'amplicon3': 0.3728633415244861, 'amplicon4': 1.501486471282094}								NCI-H1339	CRL-5979	ACC-506																					ACH-000921	NCI-H1339	NCIH1339
NCIH2066_LUNG	N		3	Pongor et al. Cancer Discovery 2023	SRR8652054			Y	Y	['ecDNA', 'Linear amplification', 'Complex non-cyclic', 'BFB']	['PLXND1', 'TMCC1', 'CLRN1-AS1', 'HRH4', 'IMPACT', 'C5orf34', 'NNT', 'NNT-AS1', 'PAIP1', 'TMEM267', 'TPPP', 'ZDHHC11', 'ZDHHC11B', 'CCSER1']	{'amplicon10': 5.3727808331005855, 'amplicon11': 7.735779934150696, 'amplicon12': 6.530163244781668, 'amplicon1': 5.873836770049104, 'amplicon2': 4.936927616018882, 'amplicon3': 10.424614192204038, 'amplicon4': 4.7011917621172925, 'amplicon6': 8.209583102171415, 'amplicon7': 7.357982540349509, 'amplicon8': 4.866095395825208, 'amplicon9': 4.522182028838254}	{'amplicon10': 5.3727808331005855, 'amplicon11': 7.735779934150696, 'amplicon12': 5.921858978523251, 'amplicon1': 5.873836770049104, 'amplicon2': 4.687348955377545, 'amplicon3': 6.923814467750933, 'amplicon4': 4.7011917621172925, 'amplicon6': 8.209583102171415, 'amplicon7': 4.543981662063817, 'amplicon8': 4.860410559016289, 'amplicon9': 4.120143132569642}	{'amplicon10': 0.0, 'amplicon11': 1.1014842079778702, 'amplicon12': 0.62961398436666, 'amplicon1': 0.6597386545325992, 'amplicon2': 0.622427177271579, 'amplicon3': 1.2674258267714338, 'amplicon4': 0.5605381079321905, 'amplicon6': 0.7094167163438302, 'amplicon7': 1.4030873917104951, 'amplicon8': 0.6834537496059171, 'amplicon9': 0.7278943851692503}								NCI-H2066	CRL-5917																						ACH-000727	NCI-H2066	NCIH2066		1330973
SW620_LARGE_INTESTINE	N	Y	3	Turner et al. 2017 Nature	SRR4009280			Y		['BFB', 'ecDNA', 'Linear amplification']	['CASC11', 'MYC', 'PVT1']	{'amplicon1': 9.52427536132023, 'amplicon2': 31.818846400252102, 'amplicon3': 5.736801285612789, 'amplicon4': 6.768375767956541}	{'amplicon1': 7.329504109238027, 'amplicon2': 17.50247932938358, 'amplicon3': 5.736801285612789, 'amplicon4': 5.969356624335321}	{'amplicon1': 1.0581767606417485, 'amplicon2': 1.0756932879664638, 'amplicon3': 0.0096744069069788, 'amplicon4': 0.8667154696774841}								SW620	CCL-227		modal number = 50; range = 45 to 53 The stemline chromosome number is hyperdiploid with the 2S component occurring at 12% and 11 marker chromosomes were common to S metaphases. One of the 11 markers [7 (7p; 11p)] was disomic., M1 was probably an HSR but the origin of the chromosome could not be identified.			hyperdiploid	N	50	45-53	11								t(7p;11p)					ACH-000651	SW 620	SW620		905962
PC9_LUNG	N		3	Turner et al. Nature 2017	SRR4009264	SRX2980124, SRX1425821, SRX2980133, SRX2980136, SRX2980129, SRX2980126, SRX2980130, SRX2980127, SRP354005, SRX2980137, SRP426414, SRX1425823, SRX2980134, SRX2980135, SRX2980132, SRX1425826, SRP250256, SRP428813, SRX1425822, SRX2980125, SRX2980138, SRX2980139, SRX2980131, SRX1425825, SRX2980128, SRX2980140, SRX2980141, SRP199298, SRX1425824, SRX1425820		N		['Linear amplification']	[]	{'amplicon1': 5.5950643438644585, 'amplicon2': 5.264081940323536, 'amplicon3': 8.145806698529286, 'amplicon5': 7.376394006313455, 'amplicon6': 5.736627237142428, 'amplicon7': 7.871788192493674, 'amplicon8': 5.694540486121779}	{'amplicon1': 5.5950643438644585, 'amplicon2': 5.264081940323536, 'amplicon3': 6.024361804439765, 'amplicon5': 5.4439029670065295, 'amplicon6': 5.736627237142428, 'amplicon7': 6.508269277669236, 'amplicon8': 5.692770051340278}	{'amplicon1': 0.68470713254671, 'amplicon2': 0.6448021692706507, 'amplicon3': 0.9611005991321476, 'amplicon5': 1.685999982391785, 'amplicon6': 0.0, 'amplicon7': 1.1035543810185084, 'amplicon8': 0.5129909194431461}	N		negative																												ACH-000779		PC9
BT474_BREAST	N	N	3	Turner et al. Nature 2017; https://onlinelibrary.wiley.com/doi/full/10.1002/1098-2264%28200007%2928%3A3%3C308%3A%3AAID-GCC9%3E3.0.CO%3B2-B	SRR8639205			Y	Y	['Complex non-cyclic', 'ecDNA', 'Linear amplification']	['ABCC3', 'ACACA', 'ACSF2', 'AMZ2P1', 'ANKRD40', 'ANKRD40CL', 'ARL5C', 'C17orf78', 'CACNA1G', 'CACNA1G-AS1', 'CACNB1', 'CDK12', 'CHAD', 'COL1A1', 'CSF3', 'DDX52', 'DLX3', 'DLX4', 'DUSP14', 'EME1', 'EPN3', 'ERBB2', 'FAM117A', 'FLJ45513', 'GRB7', 'GSDMA', 'GSDMB', 'H1-9P', 'HOXB-AS1', 'HOXB-AS3', 'HOXB1', 'HOXB13', 'HOXB2', 'HOXB3', 'HOXB4', 'HOXB5', 'HOXB6', 'HOXB7', 'HOXB8', 'HOXB9', 'IKZF3', 'IT…	{'amplicon1': 7.904616019359889, 'amplicon2': 13.960136350905898, 'amplicon3': 4.949256938315003, 'amplicon4': 6.459375953937045, 'amplicon5': 5.836027796553882, 'amplicon6': 7.466045391976444, 'amplicon7': 7.43322024279307}	{'amplicon1': 5.718660423410904, 'amplicon2': 7.082967060211299, 'amplicon3': 4.949256938315003, 'amplicon4': 5.576531956303395, 'amplicon5': 4.928312313031763, 'amplicon6': 7.466045391976444, 'amplicon7': 6.205367229312579}	{'amplicon1': 1.4902842790279736, 'amplicon2': 0.6262623981891573, 'amplicon3': 0.8553436049699576, 'amplicon4': 0.6961493385453437, 'amplicon5': 1.137213970242596, 'amplicon6': 0.9410137086119884, 'amplicon7': 1.700888315742657}								BT-474	CRL-7913	ACC-64		human hypertetraploid karyotype - 104(91-111)<4n>		mix(hypertetraploid, hypopentaploid)	N	104	91-111														ACH-000927	BT-474	BT474		946359
COLO320HSR_LARGE_INTESTINE	N		3	https://cancerres.aacrjournals.org/content/canres/39/12/4914.full.pdf		SRP170080		Y		['Linear amplification', 'BFB', 'Complex non-cyclic', 'ecDNA']	['CASC11', 'CASC19', 'CASC21', 'CASC8', 'CCAT1', 'CCAT2', 'DUSP22', 'LRATD2', 'MYC', 'PCAT1', 'PCAT2', 'POU5F1B', 'PRNCR1', 'PVT1', 'TMEM75']	{'amplicon1': 5.135909405620945, 'amplicon2': 21.359699749824564, 'amplicon3': 8.533312866261047, 'amplicon4': 159.01872449359945}	{'amplicon1': 4.838458445964213, 'amplicon2': 18.238892028918794, 'amplicon3': 5.658362098794076, 'amplicon4': 158.37895486149642}	{'amplicon1': 0.463662267392991, 'amplicon2': 1.341743897186109, 'amplicon3': 1.0144676078286543, 'amplicon4': 0.1545206079950466}			positive	.;RNU6-869P,LOC1249219,RNU11-4P,SRRM1P1;RNU6-869P,LOC1249219;LOC1249219,RNU11-4P,SRRM1P1;RNU6-869P,LOC1249219,RNU11-4P;LOC1249219																											ACH-002219	COLO-320-HSR	COLO320HSR		910569
SNUC4_LARGE_INTESTINE	N		3	https://cancerres.aacrjournals.org/content/47/24_Part_1/6710.full-text.pdf																																									ACH-000959	SNU-C4	SNUC4
DU4475_BREAST	N	N	3	https://onlinelibrary.wiley.com/doi/full/10.1002/1098-2264%28200007%2928%3A3%3C308%3A%3AAID-GCC9%3E3.0.CO%3B2-B	SRR8639149, SRR1974203	SRP456499		N	N	['Linear amplification']	[]	{'amplicon1': 6.401667154689524}	{'amplicon1': 6.401667154689524}	{'amplicon1': 1.011783441638786}			negative		Low Confidence		2015-02-06	DU4475	CRL-7921	ACC-427		human flat-moded near-tetraploid karyotype with 12% polyploidy - 88-93<4n>XXXX, +1, +1, -5, -6, +9, -10, -10, +15, +15, -16, -16, +22, +4mar, i(1q)x2, ?add(1)(p35-36)x2, ?i(5p)x2, add(6)(p11), add(6)(p1?), del(6)(q25), add(9)(q35), del(11)(q24)x2, add(15)(p11)x2, add(17)(p1?)x2, del(21)(q22.2)x2 - sideline with -20, -20, +del(7)(p11) - gain of 1q and loss of 6q typical in breast carcinoma - resem…	12	tetraploid	N		88-93	4		5, 6, 10, 16	1, 9, 15, 22		del(6)(q25),del(11)(q24)x2,del(21)(q22.2)x2 ,del(7)(p11)	add(1)(p35-36)x2, add(6)(p11), add(6)(p1?), add(9)(q35), add(15)(p11)x2, add(17)(p1?)x2					i(1q)x2, i(5p)x2		ACH-000258	Du4475	DU4475		906844
BT549_BREAST	Y	N	3	Turner et al., https://onlinelibrary.wiley.com/doi/full/10.1002/1098-2264%28200007%2928%3A3%3C308%3A%3AAID-GCC9%3E3.0.CO%3B2-B	SRR1974202	SRP307248, SRP319533, SRP418187	Conflicting info from Turner et al and literature; literature performed SKY karyotype, no dmins observed but only looked at 2 metaphase cells	N		[]	[]	{}	{}	{}			negative					BT-549	HTB-122		modal number = 78; range = 73 to 80.The cell line is aneuploid human female, with chromosome counts in the hypertriploid range. The X chromosomes are all abnormal. Normal chromosomes N10 and N13 are clearly under-represented, with chromosomes N2, N12, and N17 also tending to be. Chromosome N8 is over-represented with respect to the copy number of other normal chromosomes, and chromosomes N5 and N…			hypertriploid	N	78	73-80	4		10,13,12,2,17	8,5,18		del(X)(q22:),del(11)(p11:).	add(10q)					i(13q)		ACH-000288	BT-549	BT549		905951
UACC812_BREAST	N	N	3	https://onlinelibrary.wiley.com/doi/full/10.1002/1098-2264%28200007%2928%3A3%3C308%3A%3AAID-GCC9%3E3.0.CO%3B2-B	SRR8670724			Y	Y	['ecDNA', 'Linear amplification', 'Complex non-cyclic']	['ARL11', 'C13orf42', 'CLDN10', 'CLDN10-AS1', 'CTAGE10P', 'DCT', 'DLEU2', 'DZIP1', 'EBPL', 'FAM124A', 'GPC5', 'GPC5-AS2', 'GPC6', 'GPC6-AS1', 'GUCY1B2', 'INTS6', 'KPNA3', 'OR7E156P', 'PCDH9', 'PCDH9-AS2', 'PCDH9-AS3', 'PCDH9-AS4', 'PHF11', 'RCBTB1', 'SERPINE3', 'SETDB2-PHF11', 'SNORA107', 'SPRYD7', 'TGDS', 'TRIM13', 'ARHGAP44', 'ARL5C', 'C17orf98', 'CACNB1', 'CASC3', 'CDC6', 'CDK12', 'CISD3', 'CS…	{'amplicon1': 9.473355232026544, 'amplicon2': 6.428176107292074, 'amplicon3': 10.746051588809284, 'amplicon4': 8.455616681644766, 'amplicon5': 6.584366084156268, 'amplicon6': 6.737190260414394}	{'amplicon1': 9.473355232026544, 'amplicon2': 6.381034639534872, 'amplicon3': 6.833620142989616, 'amplicon4': 5.927014467718403, 'amplicon5': 6.584366083648174, 'amplicon6': 6.737190260414394}	{'amplicon1': 0.339086833805937, 'amplicon2': 0.9544450922568456, 'amplicon3': 1.987513819386562, 'amplicon4': 1.249973613486414, 'amplicon5': 0.6009812758012311, 'amplicon6': 0.8441758019746495}								UACC-812	CRL-1897		range = 58 to 64; abnormal banding region in 3p			hypotriploid			58-64														ACH-000568	UACC-812	UACC812		910910
ZR7530_BREAST	N	N	3	https://onlinelibrary.wiley.com/doi/full/10.1002/1098-2264%28200007%2928%3A3%3C308%3A%3AAID-GCC9%3E3.0.CO%3B2-B																		ZR-75-30	CRL-1504		This is a hypertriploid human cell line. The modal chromosome number was 80, occurring in 40% of cells. The rate of cells with higher ploidies was 1.2%. Sixteen marker chromosomes were found in most cells.		1.2	hypertriploid	N	80	70-84	16													ACH-000828	ZR-75-30	ZR7530		909907
ACHN_KIDNEY	N		3	Turner et al. Nature 2017	SRR8639170			N	N	['Linear amplification']	[]	{'amplicon1': 6.799959445248836}	{'amplicon1': 6.799959445248836}	{'amplicon1': 3.856559516105549e-11}					No Chromothripsis Detected			ACHN	CRL-1611																						ACH-000046	ACHN	ACHN		905950
SR786_HAEMATOPOIETIC_AND_LYMPHOID_TISSUE	N	N	3	Turner et al. Nature 2017																		SR	CRL-2262	ACC-369		human hypertriploid, flat-moded karyotype - 70-84<3n>XX, +1, +2, -4, +5, +6, +7, +8, -13, -13, +14, -18, +19, +22, +6-9mar, add(1)(q11), del(1)(p11)/der(?)t(1;?)(q11;?), der(2)t(2;5)(p23;q35)inv(2)(p23q14)x2, del(4)(q22), der(5)t(2;5)(p23;q35)x2, del(7)(q21), der(9)t(1;9)(q11;p24)x2, der(12)t(12;13)(q24.32;q11)x1-2, del(13)(q13q31), add(14)(p11)/der(?)t(14;?)(q11;?)x2, del(21)(q22) - carries mask…		hypertriploid	N	84	70-84	7	2023-06-09	2018-04-13	1, 2, 5, 6, 7, 8, 14, 19, 22		del(1)(p11),del(4)(q22),del(7)(q21),del(13)(q13q31),del(21)(q22)	add(1)(q11),add(14)(p11)				der(2)t(2;5)(p23;q35)inv(2)(p23q14)x2, der(5)t(2;5)(p23;q35)x2, der(9)t(1;9)(q11;p24)x2, der(12)t(12;13)(q24.32;q11)x1-2			ACH-000338	SR-786	SR786	SR	905965
UO31_KIDNEY	N		3	Turner et al. Nature 2017	SRR4009261			N		[]	[]	{}	{}	{}																															ACH-000428	UO-31	UO31		905981
OVCAR8_OVARY	N		3	Turner et al. Nature 2017	SRR8670726	SRX4132362, SRX7735968, SRP149086, SRX4132361		Y	Y	['ecDNA', 'Linear amplification', 'BFB']	['AGL', 'CDC14A', 'DBT', 'DPH5', 'EXTL2', 'FRRS1', 'GPR88', 'LRRC39', 'MFSD14A', 'PALMD', 'PLPPR4', 'RTCA', 'RTCA-AS1', 'S1PR1', 'SASS6', 'SLC30A7', 'SLC35A3', 'TRMT13', 'VCAM1', 'NGF', 'NGF-AS1', 'ANKH', 'CTD-2350J17.1', 'FBXL7', 'OTULIN', 'OTULINL', 'SNORD141A', 'SNORD141B', 'SNORD170', 'TRIO']	{'amplicon1': 5.381008832591835, 'amplicon2': 5.94846273129548, 'amplicon3': 7.418880857015739, 'amplicon5': 4.672834971369252, 'amplicon6': 5.634896231715754, 'amplicon7': 4.601511208174895, 'amplicon8': 5.125293552182092, 'amplicon9': 5.812311342466704}	{'amplicon1': 5.381008832591835, 'amplicon2': 5.94846273129548, 'amplicon3': 5.335973027063719, 'amplicon5': 4.672834971369252, 'amplicon6': 5.634896231715754, 'amplicon7': 4.601511208174895, 'amplicon8': 5.125293552182092, 'amplicon9': 5.812311342466704}	{'amplicon1': 0.6605486675017211, 'amplicon2': 0.627859876730257, 'amplicon3': 0.6913970751283892, 'amplicon5': 0.9837057002054456, 'amplicon6': 0.6869563085009642, 'amplicon7': 0.6460308504066262, 'amplicon8': 0.6931481821627634, 'amplicon9': 0.9686167723802208}	Y		positive	.																											ACH-000696	OVCAR-8	OVCAR8		905991
SKMEL5_SKIN	N	N	3	Turner et al. Nature 2017	SRR8670677			Y	N	['ecDNA', 'Linear amplification']	['ANO1', 'CCND1', 'CTTN', 'FADD', 'FGF19', 'FGF3', 'FGF4', 'LTO1', 'MYEOV', 'PPFIA1', 'SHANK2', 'SHANK2-AS1', 'SMIM38', 'TPCN2']	{'amplicon1': 11.201779704284045, 'amplicon2': 8.132744009556172}	{'amplicon1': 7.93421482318498, 'amplicon2': 6.245067083681256}	{'amplicon1': 0.471831415807492, 'amplicon2': 0.9790227777386004}					No Chromothripsis Detected			SK-MEL-5	HTB-70		modal number = 120; range = 95 to 133.This is a hyperpentaploid human cell line with the modal chromosome number of 120, occurring in 9% of cells. The majority of cells had chromosome counts of 114-123. Among 14 marker chromosomes that were common to most cells, generally 9q+ had four copies per cell, t(1q8q) and del(5) (q34) had three copies per cell, and 14q+ had two copies per cell. Numerous o…			hyperpentaploid	N	120	95-133	14		9	7,20		del(5)(q34)	add(14q),add(9q)		t(1q;8q)					ACH-000730	SK-MEL-5	SKMEL5		905956
LOXIMVI_SKIN	N		3	Turner et al. Nature 2017	SRR8652102	SRP110004		N	N	[]	[]	{}	{}	{}					No Chromothripsis Detected																										ACH-000750	LOX IMVI	LOXIMVI		905974
KATOIII_STOMACH	N	Y	3	Turner et al. Nature 2017	SRR8652060			Y	Y	['ecDNA']	['CTNNB1', 'ULK4', 'FGFR2', 'RPL21']	{'amplicon1': 248.8774828186781}	{'amplicon1': 122.1215527050947}	{'amplicon1': 0.9620822177332158}								KATO III	HTB-103		The stemline chromosome number is hypotetraploid with the 2S component occurring at 6.2%. Nine markers were common to most S metaphases, four markers were less frequent. One (occasionally 2 copies) homogenous staining region (HSR) (t(11;HSR) was present in all metaphases examined, but no double minutes (DM) were detected.			hypotetraploid	N		81-91	9								t(11;HSR)					ACH-000793	KATO III	KATOIII		907276
HOP92_LUNG	N		3	Turner et al. Nature 2017	SRR4009274			N		['Linear amplification']	[]	{'amplicon1': 7.529597949564683}	{'amplicon1': 7.529597949564683}	{'amplicon1': 0.7616556416525395}																															ACH-000825	HOP-92	HOP92		905973
HCT15_LARGE_INTESTINE	N	N	3	Turner et al. Nature 2017	SRR8639146			N	N	[]	[]	{}	{}	{}								HCT 15	CCL-225	ACC-357	This is a quasidiploid human cell line with the modal number 46 occurring in 76% of cells (range = 41 to 47 for 50 metaphases).The rate of polyploidy was 5.1%. The karyotype of the line 46, XY, -8,-11, -17, t(8:17)(p23:q21), inv(11)(p15.3q13.1). The Y chromosome was slightly longer than N22, and had a large segment of heterochromatic, fluorescent distal q arms.	human pseudodiploid karyotype with 16% polyploidy - 46<2n>XYq+, t(8;17) (p23;q12/21), inv(11)(p14.2;q13) - stable karyotypic differences cf DLD-1 - matches published karyotype	16	diploid	N	46	41-47									t(8;17)(p23;q12/21)	inv(11)(p14.2;q13)				ACH-000997	HCT-15	HCT15		905937
HCC2998_LARGE_INTESTINE	N		3	Turner et al. Nature 2017	SRR4009262			N		[]	[]	{}	{}	{}																															ACH-001081		HCC2998		905971
MOLT4_HAEMATOPOIETIC_AND_LYMPHOID_TISSUE	N	N	3	Turner et al. Nature 2017	SRR4009283																	MOLT-4	CRL-1582	ACC-362	This is a human cell line with the hypertetraploid chromosome number. The modal chromosome number was 95 occurring in 24% of cells. The rate of cells with higher ploidies was 0.8%. The 6q- and t(7;7) were paired and also common to all cells. The i(17q) was single and occurred only in some cells. Most normal chromosomes had four copies per cell except for the paired N7, X and Y, and two to three c…	human flat-moded hypertetraploid karyotype - 89-99<4n>XXYY, +4, +7, +8, +20, +20, del(6)(q16)x2, der(7)t(7;7)(p15;q11)x2 - closely related to MOLT-3	0.8	hypertetraploid	N	95	89-99				4, 7, 8, 20		del(6)(q16)x2					der(7)t(7;7)(p15;q11)x2			ACH-001127		MOLT4	MOLT-4	905958
OVCAR5_OVARY	N		3	Turner et al. Nature 2017	SRR4009246		OVCAR-5 : Problematic cell line: Possibly misclassified. Originally thought to be a high grade ovarian serous adenocarcinoma but suspected to have a upper gastr	N		['Linear amplification']	[]	{'amplicon1': 6.669665884548341, 'amplicon2': 4.604045596546364, 'amplicon3': 4.959352947509224, 'amplicon4': 6.072216141566259, 'amplicon5': 6.100576562900325}	{'amplicon1': 5.33115964824182, 'amplicon2': 4.604045596546364, 'amplicon3': 4.959352947509224, 'amplicon4': 5.743040700869081, 'amplicon5': 6.100576562900325}	{'amplicon1': 0.4925835261629071, 'amplicon2': 1.0003775585637398e-11, 'amplicon3': 0.6010645507818209, 'amplicon4': 0.6614847002016322, 'amplicon5': 0.6632964477074441}																															ACH-001151	OVCAR-5	OVCAR5		905969
CCRFCEM_HAEMATOPOIETIC_AND_LYMPHOID_TISSUE	N	N	3	Turner et al. Nature 2017	SRR13933764	SRX3009061,SRX3009062,SRX3009063,SRX3009064,SRX3009065,SRX3009066		Y		['ecDNA']	[]	{'amplicon1': 5.754741113693113}	{'amplicon1': 5.754741113693113}	{'amplicon1': 0.6749636237888136}	N							CCRF-CEM	CCL-119	ACC-240	modal number = 47; range = 41 to 95. Fifty karyotypes showed no consistent loss or gain of particular chromosomes. Twenty-eight percent of the cells with 45 chromosomes were C-; 53% of all cells had an extra D and 35% had an extra F. Only N1 and N18 were not affected by gain or loss. No marker chromosomes noted.	human near-tetraploid karyotype with extensive subclonal variation - 90(88-101)<4n>XX, -X, -X, +20, +20, t(8;9)(p11;p24)x2, der(9)del(9)(p21-22)del(9)(q11q13-21)x2 - sideline with +5, +21, add(13)(q3?3), del(16)(q12)		mix(hypertetraploid, diploid)	N	90	88-101				20		del(16)(q12)	add(13)(q3?3)		t(8;9)(p11;p24)x2		der(9)del(9)(p21-22)del(9)(q11q13-21)x2			ACH-001738	CCRF-CEM	CCRFCEM		905952
SW1116_LARGE_INTESTINE	N	Y	3	ATCC																		SW1116	CCL-233		modal number = 60; range = 50 to 62The stemline chromosome number is hypotriploid with 2S component occurring at 2.8% and 9 markers were common to S metaphases. Neither HSR chromosomes nor DM were seen. Karyotypes were less variable between cells.			hypotriploid	N	60	50-62	9													ACH-000489	SW1116	SW1116		909746
SCABER_URINARY_TRACT	N	N	3	ATCC	SRR8670749	SRP375429, SRX8055085, SRP255197, SRX8055084		Y	Y	['Complex non-cyclic', 'ecDNA']	['AKNAD1', 'AMIGO1', 'AMPD2', 'ATXN7L2', 'C1orf194', 'CELSR2', 'CLCC1', 'CYB561D1', 'FAM102B', 'FNDC7', 'GNAI3', 'GNAT2', 'GPR61', 'GPSM2', 'HENMT1', 'KIAA1324', 'MYBPHL', 'NBPF4', 'NBPF6', 'NTNG1', 'PRMT6', 'PRPF38B', 'PSMA5', 'PSRC1', 'SARS1', 'SCARNA2', 'SLC25A24', 'SORT1', 'SPATA42', 'STXBP3', 'SYPL2', 'TAF13', 'TMEM167B', 'VAV3', 'VAV3-AS1', 'WDR47']	{'amplicon1': 13.300005500817294, 'amplicon2': 7.127485578865154, 'amplicon3': 7.255870639764034, 'amplicon4': 4.605796063520895, 'amplicon5': 4.569291865730336, 'amplicon6': 5.049493237267093}	{'amplicon1': 11.72652376050924, 'amplicon2': 6.245844102137019, 'amplicon3': 7.114220140585743, 'amplicon4': 4.605796063520895, 'amplicon5': 4.437059593937814, 'amplicon6': 5.049493237267093}	{'amplicon1': 0.4589958800800486, 'amplicon2': 0.619443658990641, 'amplicon3': 1.587898476923667, 'amplicon4': 1.402967304713789, 'amplicon5': 0.7208520082650027, 'amplicon6': 1.1237491714393704}	Y		negative					SCaBER	HTB-3		2n = 46. The stemline chromosome number is hypotriploid with the 2S component occurring at 9.2%., Eleven markers [t(1;?) del (1)(p13), t(3;?), i(4q), t(8;?), t(9;?), M6, t(1;11), t(21;22), M13, and t(20;?)] and 1 to 3 small chromosome fragments were common to most S metaphases., At least one Y chromosome was always detectable. Number 3 was nullisomic. Neither homogenously staining regions (HSR) n…			hypotriploid	N		58-68	11					del (1)(p13)			t(1;?), t(3;?), t(8;?), t(9;?), t(1;11), t(21;22), t(20;?)			i(4q)		ACH-000839	SCaBER	SCABER
MOLT3_HAEMATOPOIETIC_AND_LYMPHOID_TISSUE	N	Y	3	ATCC																		MOLT-3	CRL-1552	ACC-84	This is a hypertetraploid human cell line. The modal chromosome number was 97, occurring in 48% of cells. The rate of cells with higher ploidies was 2%. Three markers were common to all cells. They are: ?del(6) (q21), t(7;7), and an unidentifiable M5. The der(6) generally had three copies per cell, and the i(7q), two copies. The majority of normal chromosomes had 4 copies per cell. N8, N17, N19 a…	human hypertetraploid karyotype - 98(94-101)<4n>XXYY, +6, +7, +8, +8, +17, +20, del(6)(q16)x2, der(7)t(7;7)(p15;q11)x2 - identity confirmed		hypertetraploid	N	98	94-101	3			6, 7, 8, 17, 20		del(6)(q16)x2					der(7)t(7;7)(p15;q11)x2			ACH-000964	MOLT-3	MOLT3
C33A_CERVIX	N	Y	3	ATCC	SRR21977181																	C-33 A	HTB-31		This a pseudodiploid human cell line with the modal chromosome number of 46, occurring in 70% of cells examined. Polyploid cells occurred at 8.6%. Seven marker chromosomes were consistently detected per pseudodiploid cell. They are: t(1q17q), t(1p21q), del(18) (q21.3), der(1)t(1;17) (p16;q21.3) and three others. Several other markers were also found but they occurred only once in 15 metaphases an…		8.6	diploid	N	46		7		1			del(18) (q21.3)			t(1q;17q), t(1p;21q)		der(1)t(1;17) (p16;q21.3)			ACH-001333	C-33 A	C33A		687505
CACO2_LARGE_INTESTINE	N	N	2	ATCC		SRP230188																Caco-2	HTB-37	ACC-169	The stemline modal chromosome number is 96, occurring at 16% with polyploidy at 3.2%. Ten common markers were detected i.e., t(1q;?), 10q-, t(11q17q) and 7 others. The t(1q17q) and M11 were found in a portion of cells. The ins(2), 10q-, and t(15q;?) were generally paired, and t(11q;17q) and t(21q;?) were mostly three-copied. Normal N9 was absent, and N21 was lost in some cells. One to 4 small acr…		3.2	hypertetraploid	N	96	93-103	10		9,21		ins(2)	del(10q)			t(1q;?), t(11q17q), t(15q;?), t(21q;?)					ACH-000003	CACO2	CACO2	CACO2, CaCo-2
HEL_HAEMATOPOIETIC_AND_LYMPHOID_TISSUE	N	N	2	DSMZ		SRP289865																		ACC-11		human hypotriploid karyotype with 2.3% polyploidy - 63(60-64)<3n>XYY, -2, -9, -10, -10, -11, -14, -16, -16, -17, -19, +20, +21, +2mar, del(2)(q32), t(3;6)(p13;q16), der(5)t(5;17)(q10;q10), der(6)t(1;6)(p13;p21), der(7)add(7)(p14;q32), add(8)(p21), der(9)t(9;?)(?;11)(p24;?)(?;q13), del(11)(q13), add(15)(p11), del(20)(q13), r(20)(p11q11), dup(21)(q11q22.3-qter), psu dic(22;9)t(9;?)(?;22)(p24;?)(?;p…	2.3	hypotriploid	N	63	60-64	2		2, 9, 10, 11, 14, 16, 17, 19	20, 21		del(2)(q32), del(11)(q13), del(20)(q13)	add(8)(p21),add(15)(p11)	dup(21)(q11q22.3-qter)	t(3;6)(p13;q16)		der(5)t(5;17)(q10;q10), der(6)t(1;6)(p13;p21), der(7)add(7)(p14;q32), der(9)t(9;?)(?;11)(p24;?)(?;q13)		dic(22;9)t(9;?)(?;22)(p24;?)(?;p11-13)	ACH-000004	HEL	HEL		907053
MONOMAC6_HAEMATOPOIETIC_AND_LYMPHOID_TISSUE	N	N	2	DSMZ																				ACC-124		human flat-moded hypotetraploid karyotype with near-diploid (8%) and polyploid (17%) sidelines - 84-90<4n>XX/XXX, -Y, +6, +7, -12, -13, -13, -16, -16, +2mar, t(9;11)(p22;q23)x2, add(10)(p11)x2, add(12)(q21), del(13)(q13q14)der(13)t(13;14)(p11;q12)x2, der(17)t(13;17)(q21;p11)x2 - first cell line shown to carry t(9;11) characteristic of AML M5	17	mix (hypotetraploid, diploid, polyploid)	N	90	84-90	2		2016-12-13	2023-06-07		del(13)(q13q14)der(13)t(13;14)(p11;q12)x2	add(10)(p11)x2,add(12)(q21)		t(9;11)(p22;q23)x2		der(17)t(13;17)(q21;p11)x2			ACH-000006	MONO-MAC-6	MONOMAC6		908148
LS513_LARGE_INTESTINE	N	N	2	ATCC	SRR8652099			N	N	[]	[]	{}	{}	{}								LS513	CRL-2134		Two stem lines could be distinguished. The main one was represented in 65% of the cells, with a modal number of 51,XY and 3 markers, M1 - der(1)t(1;15), M2 - der(2)t(2;3)der(3)t(2;3), M3, and a monosomy 15., The second stem line had a modal chromosome number of 52,XY and presented M2 and M3 plus an isochromosome for the long arm of chromosome 1 called M4., A trisomy 5,7, a tetrasomy 13, and a mon…			hyperdiploid	Y	52	47-57	3		2,3,15	5,7,13							der(1)t(1;15), der(2)t(2;3), der(3)t(2;3)	i(1q)		ACH-000007	LS513	LS513		907795
A101D_SKIN			1	ATCC	SRR8639135			N	N	['Linear amplification']	[]	{'amplicon1': 10.140939890321016}	{'amplicon1': 7.657107114548133}	{'amplicon1': 0.950097029179922}					Low Confidence		5	A101D	CRL-7898		modal number = 63; range = 48 to 82			hypotriploid	N	63	48-82														ACH-000008	A101D	A101D		910921
MCF7_BREAST	N	Y	3	DSMZ	SRR8652105	SRX9030886, SRP310503, SRX3025912, SRX7023029, SRX10828156, SRP319164, SRP331116, SRP325539, DRP009811, SRP214625, SRX10828155, SRP440354, SRP279232, SRP188694, SRX10475184, SRX2731926, SRP295963, SRX9030887, SRX10723574, SRP318033, SRX10723575, SRP103775, SRX7023028, SRX10475183, SRX2731927, SRP247628, SRX3025911, SRX3025909, SRP110004, SRX3025910		Y	Y	['ecDNA', 'Linear amplification']	['APPBP2', 'ARFGEF2', 'ATXN7', 'BCAS1', 'BCAS3', 'BCAS4', 'BMP7', 'BMP7-AS1', 'BRIP1', 'C17orf64', 'C17orf82', 'C3orf14', 'C3orf49', 'CA4', 'CADPS', 'CLTC', 'CYP24A1', 'DHX40', 'EYA2', 'FEZF2', 'GDPD1', 'HEATR6', 'INTS2', 'MED13', 'NACA2', 'NCOA3', 'NTNG1', 'PARD6B', 'PPM1D', 'PPM1E', 'PREX1', 'PRICKLE2', 'PRICKLE2-AS1', 'PRICKLE2-AS2', 'PRMT6', 'PRR11', 'PSMD6', 'PSMD6-AS2', 'PTPRG', 'PTPRG-AS1'…	{'amplicon1': 55.97228278972557, 'amplicon2': 5.123386420351739, 'amplicon3': 6.167795575621919, 'amplicon4': 7.282557140652587, 'amplicon5': 6.088559095424558, 'amplicon6': 7.127018526895784, 'amplicon7': 5.246260476813047}	{'amplicon1': 14.449311422286108, 'amplicon2': 5.123386420351739, 'amplicon3': 6.167795575621919, 'amplicon4': 7.282557140652587, 'amplicon5': 6.088559095424558, 'amplicon6': 7.127018526895784, 'amplicon7': 5.246260476813047}	{'amplicon1': 1.4085268284600014, 'amplicon2': 0.0924989741883983, 'amplicon3': 0.3527051107377097, 'amplicon4': 0.3649066727199397, 'amplicon5': 0.6857753905854238, 'amplicon6': 0.5494247407097886, 'amplicon7': 0.5430778805260975}	Y		positive	LOC1249243;RNU6-45P,NDUFB8P2;.;HMGB2P1;RPL5P3,RNU6-1157P				MCF-7	CRL-12584	ACC-115		human hypotetraploid karyotype with 8% polyploidy - 86(80-87)<4n>XX, -X, -X, -1, -1, +6, +7, -9, -10, -10, -12, -13, -13, +14, -17, -17, -18, -18, -20, -20, -20, -22, +6-8mar, add(X)(q27), add(2)(q35-37)x1-2, add(5)(p15), del(6)(q25)x1-2, add(7)(p11), add(7)(p14;hsr), add(10)(q23), del(11)(q21q23), add(15)(p11), i(15q), add(16)(q24), add(19)(q13), add(19)(p13)x1-2 - corresponds to published karyo…	8	hypotetraploid	N	86	80-87	7	2023-06-08	X,1,9,10,12,13,17,18,20,22	6,7,14		del(6)(q25)x1-2,del(11)(q21q23)	add(X)(q27),add(2)(q35-q37)x1-2,add(5)(p15),add(7)(p11),add(7)(p14;hsr),add(10)(q23),add(15)(p11),add(16)(q24),add(19)(q13),add(19)(p13)x1-2					i(15q)		ACH-000019	MCF7	MCF7		905946
MHHCALL2_HAEMATOPOIETIC_AND_LYMPHOID_TISSUE	N	N	2	DSMZ	SRR11665909			Y		['ecDNA']	[]	{'amplicon1': 5.70283678369835}	{'amplicon1': 5.70283678369835}	{'amplicon1': 0.6743072055411035}										ACC-341		human hyperdiploid karyotype with 13% polyploidy - 52(50-52)<2n>XX, +8, +10, +18, +18, +21, +21 - hyperdiploidy with tetrasomy 21 associated with pre B-ALL in children - resembles published karyotype	13	hyperdiploid	N	52	50-52				8,10,18,21										ACH-000020	MHH-CALL-2	MHHCALL2		908132
PATU8988S_PANCREAS	N	N	2	DSMZ			PaTu 8988s : Caution: TP53 mutation indicated incorrectly as being at p.Cys176Ser (c.451C>T) in PubMed=8194712.Derived from site: Metastatic; Liver; UBERON=UBERON_																	ACC-204		human near triploid karyotype with 6% polyploidy - 71(67-77)<3n>XXX, +3, -4, +7, -8, +9, +11, +11, -15, -17, -18, -18, -19, -21, -22, +6mar, del(1)(p21), del(3)(p11p22), del(6)(q26), del(9)(p12), dup(11)(p14->pter), del(12)(p13), add (15)(p12)	6	hypertriploid	N	71	67-77	6		4,8,15,17,18,19,21,22	3,7,9,11		del(1)(p21),del(3)(p11p22),del(6)(q26),del(9)(p12),del(12)(p13)	add (15)(p12)	dup(11)(p14->pter)						ACH-000022	PA-TU-8988S	PATU8988S
PATU8988T_PANCREAS	N	N	2	DMSZ	SRR8670732	SRP296872		N	N	['BFB']	[]	{'amplicon1': 22.293750906335948, 'amplicon2': 7.742483739929455, 'amplicon3': 6.682779856405563}	{'amplicon1': 6.088482416825349, 'amplicon2': 7.742483739929455, 'amplicon3': 6.682779856405563}	{'amplicon1': 1.419266829002743, 'amplicon2': 0.9202935770923544, 'amplicon3': 1.0683397702112178}			negative							ACC-162		human near-triploid karyotype with 2% polyploidy - 68(63-70)<3n>XXX, -4, +6, +6, +8, +11, -15, -16, -17, -19, +20, -21, -22, +mar, der(1)t(1;?)(p11;?), i(6p), del(6)(q23)x2, der(8)t(8;?)(q24.3;?), der(8)t(8;?)(p11;?)x2, der(11)t(11;?)(p13;?)x2, del(12)(p12.3), dup(14(q11q12), del(17)(p12), der(17)t(17;?)(p13;?) - sideline with additional der(3)t(3;?)(q11;?) - 1p11 and 8q24 breakpoints previously …	2	hypotriploid	N	68	63-70	1		4,15,16,17,19,21,22	6,8,11,20		del(6)(q23)x2,del(12)(p12.3),del(17)(p12)		dup(14)(q11q12)			der(1)t(1;?)(p11;?),der(8)t(8;?)(q24.3;?),der(8)t(8;?)(p11;?)x2,der(11)t(11;?)(p13;?)x2,der(17)t(17;?)(p13;?) ,der(3)t(3;?)(q11;?)	i(6p)		ACH-000023	PA-TU-8988T	PATU8988T		1240201
OPM2_HAEMATOPOIETIC_AND_LYMPHOID_TISSUE	N	N	2	DMSZ	SRR8670743	SRX4949876, SRP167124, SRX4949875		N	N	[]	[]	{}	{}	{}	N		negative		Low Confidence		19			ACC-50		human hypertriploid/hypotetraploid karyotype - 78(77-82)<3n>XX-X, +1, +1, +1, +2, +4, +5, -7, +9, +11, -14, +15, +16, +18, +19, -21, +2-3mar, add(1)(p11), add(1)(q11)x2, del(1)(p11)x2, del(1)(q32), t(4;14)(p16;q32.3), der(4)t(4;14)(p16;q32.3), add(5)(q11), add(5)(q15-21), add(5)(q35), der(8)t(1;8)(?q32;q24)x1-2, add(14)(q32.1), der(22)t(1;22)(q11;p13)x2 - sideline with del(7)(p15), del(10)(q22) -…		mix(hypertriploid, hypotetraploid)	N	78	77-82	2	2023-02-03	7,14,21	1,2,4,5,9,11,15,16,18,19		del(1)(p11)x2,del(1)(q32),del(7)(p15),del(10)(q22)	add(1)(p11),add(1)(q11)x2,add(5)(q11),add(5)(q15-21),add(5)(q35),add(14)(q32.1)		t(4;14)(p16;q32.3)		der(4)t(4;14)(p16;q32.3),der(8)t(1;8)(?q32;q24)x1,der(22)t(1;22)(q11;p13)x2			ACH-000024	OPM-2	OPM2		909249
GOS3_CENTRAL_NERVOUS_SYSTEM	N	N	2	DSMZ			GOS-3 : Problematic cell line: Contaminated. Shown to be a U-343MGa derivative (PubMed=22570425). Originally thought to originate from the brain of a 55 year																	ACC-408		the data obtained at the DSMZ are different to the published data for U-343-MG: human hypodiploid karyotype with 20% polypoidy - 44(40-45)<2n>XXY/XXYY, -6, +7, -10, -14, -22, der(1)del(1)(p21)t(1;9)(q42;q34), der(9)t(9;16)(p13;p11)t(1;9)(q42;q34), der(16)t(9;16)(p13;p11), der(18)t(6;18)(p12;q12.2) - gain of 7 and loss of 10 and 22 typical in low-grade astrocytoma-oligodendroglioma - gains of sex …	20	hypodiploid	N	44	40-45			6,10,14,22	7							der(1)del(1)(p21)t(1;9)(q42;q34),der(9)t(9;16)(p13;p11)t(1;9)(q42;q34),der(16)t(9;16)(p13;p11),der(18)t(6;18)(p12;q12.2)			ACH-000027	GOS-3	GOS3
MHHCALL3_HAEMATOPOIETIC_AND_LYMPHOID_TISSUE	N	N	2	DSMZ		SRP344044											negative							ACC-339		human pseudodiploid karyotype - 46(45-46)<2n>XX, del(6)(q15), der(9)t(9;9)(p21;q11), der(19)t(1;19)(q23;p13) - carries t(1;19) primary and 6q- secondary rearrangements associated with pre B-ALL - resembles published karyotype		diploid	N	46	45-46						del(6)(q15)					der(9)t(9;9)(p21;q11),der(19)t(1;19)(q23;p13)			ACH-000032	MHH-CALL-3	MHHCALL3
RDES_BONE	N	N	2	DSMZ	SRR25068618			N		[]	[]	{}	{}	{}								RD-ES	HTB-166	ACC-260		human flat-moded, near-triploid karyotype - 69(63-72)<3n>XXY/XXYY, +1, -4, -8, +9, +12, +15, -17, +18, -22, der(9)t(9;11)(p13;q11)t(11;22)(q24;q12)x2, add(14)(p11) - carries two masked copies of 11;22 translocation associated with Ewing's sarcoma - presence of type-2 EWS-FLI1 hybrid transcripts (394 bp) confirmed by RT-PCR		triploid	N	69	63-72			4,8,17,22	1,9,12,15,18			add(14)(p11)				der(9)t(9;11)(p13;q11)t(11;22)(q24;q12)x2			ACH-000041	RD-ES	RDES
MDAMB134VI_BREAST	N	N	2	ATCC	SRR8652104			Y	Y	['ecDNA']	['ADAM2', 'ADGRA2', 'ADRB3', 'ANO1', 'ASH2L', 'BAG4', 'BRF2', 'C8orf86', 'CCND1', 'DDHD2', 'EIF4EBP1', 'EMSY', 'ERLIN2', 'FGF19', 'FGF3', 'FGF4', 'FGFR1', 'GOT1L1', 'GUCY2EP', 'GVQW3', 'IDO1', 'IDO2', 'IGHMBP2', 'KAT6A', 'KCNU1', 'LETM2', 'LRRC32', 'LSM1', 'LTO1', 'MRGPRD', 'MRGPRF', 'MRGPRF-AS1', 'MYEOV', 'NSD3', 'PLPBP', 'PLPP5', 'RAB11FIP1', 'RNF5P1', 'SIRLNT', 'SMIM38', 'STAR', 'TCIM', 'THAP1…	{'amplicon1': 23.896196085402448}	{'amplicon1': 18.180754124082604}	{'amplicon1': 0.6092973821681766}					High Confidence	8		MDA-MB-134-VI	HTB-23		hypodiploid; modal number = 43 with an extra long chromosome 2-like marker; (P28/29) hypodiploid and hypertriploid to hypotetraploid with large subtelocentric marker			mix(hypodiploid, hypertriploid, hypotetraploid)	N	43	35-91														ACH-000044	MDA-MB-134-VI	MDAMB134VI
MV411_HAEMATOPOIETIC_AND_LYMPHOID_TISSUE			1	ATCC, DSMZ	SRR8652133, SRR17525027	SRP456499, SRP308489		N	N	[]	[]	{}	{}	{}			negative		No Chromothripsis Detected			MV4-11	CRL-9591	ACC-102	48, XY, t(4;11)(q21;q23), +8, +19	human hyperdiploid karyotype - 48(46-48)<2n>XY, +8, +18, +19, -21, t(4;11)(q21;q23)		hyperdiploid	N	48	46-48			21	8,19,18					t(4;11)(q21;q23)					ACH-000045	MV4;11	MV411	MV-4-11	908156
NCIH929_HAEMATOPOIETIC_AND_LYMPHOID_TISSUE	N	N	2	DSMZ																		NCI-H929	CRL-9068	ACC-163		human hypodiploid karyotype with 16% polyploidy - 45(43-46)<2n>X, -X, +8, -10, -13, +mar, dup(1)(q11q25), del(1)(p11p25), del(6)(q25), der(8)t(8;?)(q23;?)x2, del(9)(p13), del(12)(p12)	16	hypodiploid	N	45	43-46	1		X,10,13	8		del(1)(p11p25),del(6)(q25),del(9)(p13),del(12)(p12)		dup(1)(q11q25)			der(8)t(8;?)(q23;?)x2			ACH-000050	NCI-H929	NCIH929		724825
HT1080_SOFT_TISSUE	N	N	2	ATCC, DSMZ	SRR5009875	SRP295963, SRX1482103, SRX1482099, SRX1482104, SRX1482105, SRX1482100, SRX1482106, SRX1482102, SRX1482101		N		[]	[]	{}	{}	{}	N		negative					HT-1080	CCL-121	ACC-315	modal number = 46; range = 44 to 48.Pseudodiploidy was frequently noted. About 40% of the cells had rearranged karyotypes with an extra E-group chromosome and a group C chromosome, probably chromosome 11, was missing. Note: Cytogenetic information is based on initial seed stock at ATCC. Cytogenetic instability has been reported in the literature for some cell lines.	human near-diploid karyotype with 24% polyploidy - 46<2n>XY, der(5)t(5;5)(p15;q32), der(11)t(10;11)(q24;q11) - sideline with -13, del(1)(p32), del(1)(q24) - 5p15 is a putative recurrent breakpoint in fibrosarcoma	24	diploid	N	46	44-48			11,13	16,17,18		del(1)(p32),del(1)(q24)					der(5)t(5;5)(p15;q32),der(11)t(10;11)(q24;q11)			ACH-000054	HT-1080	HT1080		907064
D283MED_CENTRAL_NERVOUS_SYSTEM	N	N	2	ATCC		SRX2436102									N							D283 Med	HTB-185		The karyotype is 45, XY, -7, -8, -17, -20, der(20)t(1;20)(q12;q13), 8q+, 17p+ (range = 41 to 46). This is a hypodiploid cell line with a frequency of higher ploidies of 5.4%. Three marker chromosomes are present in all cells. They are: der(20)t(1;20)(q12;q13), 8q+ and 17p+. N7, N17 and N20 have single copies. The single X is structurally normal, and the Y chromosome is present as confirmed by flu…		5.4	hypodiploid	N	45	41-46	3		7,8,17,20								der(20)t(1;20)(q12;q13)			ACH-000055	D283 Med	D283MED	D283	906834
DOHH2_HAEMATOPOIETIC_AND_LYMPHOID_TISSUE	N	N	2	DSMZ	SRR1236474	SRP344044	DoHH2 : Caution: A TP53 mutation is indicated as being at p.Ala138Pro (c.412G>C) in PubMed=17363600 but has not been confirmed by CCLE and Cosmic-CLP.Derived	N		[]	[]	{}	{}	{}			negative							ACC-47		human hyperdiploid karyotype - 47(43-48)<2n>XY, +7, der(8)t(8;18)(q24;q21), der(14)t(8;14)(q24;q32), der(18)t(14;18)(q32;q21) - earliest of a recent series of cell lines with cohabiting 8;14 (Burkitt or diffuse large cell lymphoma) and 14;18 (follicular lymphoma) translocations		hyperdiploid	N	47	43-48				7							der(8)t(8;18)(q24;q21),der(14)t(8;14)(q24;q32),der(18)t(14;18)(q32;q21)			ACH-000056	DOHH-2	DOHH2		906842
ML1_THYROID	N	N	2	DSMZ																				ACC-464		human extreme-hypodiploid karyotype with 12% polyploidy - 37(33-38)<2n>XX, -6, -13, -14, -17, -18, -19, -21, add(4)(p16), add(9)(q22)x1-2, der(19)t(9;19)(q1?2;p1?2)/der(9;19)(q10;q10)x1-2 - sideline with idem, der(3;19)(?q10;?q10), -11	12	hypodiploid	N	37	33-38			6,13,14,17,18,19,21,11				add(4)(p16),add(9)(q22)x1-2				der(19)t(9;19)(q1?2;p1?2)/der(9;19)(q10;q10)x1-2,der(3;19)(?q10;?q10)			ACH-000058	ML-1	ML1		1240178
SUPB15_HAEMATOPOIETIC_AND_LYMPHOID_TISSUE	N	N	2	ATCC, DSMZ	SRR13933769	SRP189893, SRX7807589, SRP344044, SRP370319, SRX7807588		N		[]	[]	{}	{}	{}	N		negative					SUP-B15	CRL-1929	ACC-389	46, XY; the following markers are present: t(9;22)(q34;q11), t(4;14) (p11;q24), der(4)t(1;4) (p11;q33), t(9;22) (q34;q11), der(10)t(3;10) (q25;q26), add(16); Philadelphia chromosome is present.	human pseudodiploid karyotype - 46<2n>XY, der(1)t(1;1)(p11;q31), add(3)(q2?7), der(4)t(1;4)(p11;q35), t(9;22)(q34;q11), add(10)(q25), ?del(14)(q23q31), der(16)t(9;16)(q11;p13) - resembles published karyotype		diploid	N	46							?del(14)(q23q31)	add(3)(q2?7), add(10)(q25),		t(9;22)(q34;q11),		der(1)t(1;1)(p11;q31), der(4)t(1;4)(p11;q35), der(16)t(9;16)(q11;p13)			ACH-000059	SUP-B15	SUPB15		1247871
HH_HAEMATOPOIETIC_AND_LYMPHOID_TISSUE	N	N	2	DSMZ																		HH [Human lymphoma]	CRL-2105	ACC-707		human flat-moded near-tetraploid karyotype with near-diploid sideline and 3% polyploidy; 86-104 < 4n > XX, -Y, -Y, +13, +13, -15, -15, -21, -21, der(1)del(1)(p11p31)del(1)(q32)x2, der(3)t(2;3)(p15;p25)x2, der(3)t(3;12)(q11;p11)x2, der(4)dup(4)(q24q27)amp(4)(q24q26)t(1;4)(p32;q25)x2, t(6;14)(q25;q24)x2, der(9)t(9;10)(q34;q23)x2, der(10)t(1;10)(q22;q23)x2, del(12)(p12p13), del(13)(q11q31.2)x2, der(…	3	mix (tetraploid, diploid)	N		86-104			Y,15,21	13		del(12)(p12p13),del(13)(q11q31.2)x2			t(6;14)(q25;q24)x2		der(1)del(1)(p11p31)del(1)(q32)x2,der(3)t(2;3)(p15;p25)x2,der(3)t(3;12)(q11;p11)x2,der(4)dup(4)(q24q27)amp(4)(q24q26)t(1;4)(p32;q25)x2,der(9)t(9;10)(q34;q23)x2,der(10)t(1;10)(q22;q23)x2,der(13)t(13;21)(q33;q22)x2,der(17)t(3;17)(q28;q25)			ACH-000061	HH	HH		907056
HS616T_FIBROBLAST			1	ATCC			Hs 616.T : Problematic cell line: Misclassified. Originally thought to be a Hodgkin lymphoma cell line but using a variety of omics methods was shown to be a a f															Hs 616.T	CRL-7378		modal number = 46; range = 45 to 46			diploid	N	46	45-46														ACH-000063		HS616T
OCIAML5_HAEMATOPOIETIC_AND_LYMPHOID_TISSUE			1	DSMZ		SRX9389427									Y									ACC-247		human hyperdiploid karyotype - 48(44-48)<2n>XY, +1, +8, der(1)t(1;19)(p13;p13)		hyperdiploid	N	48	44-48				1,8							der(1)t(1;19)(p13;p13)			ACH-000065	OCI-AML5	OCIAML5		1330983
REC1_HAEMATOPOIETIC_AND_LYMPHOID_TISSUE	N	N	2	DSMZ	SRR8670758	SRP344044	REC-1 : Caution: Wrongly indicated as originating from the lymph node of a 57 year old patient in ATCC.Derived from site: In situ; Peripheral blood; UBERON=UB	N	Y	['BFB']	[]	{'amplicon1': 8.996860038655333}	{'amplicon1': 6.538360708304731}	{'amplicon1': 1.0791554059684527}			negative		No Chromothripsis Detected			REC-1	CRL-3004	ACC-584	This is a near-diploid cell line of male origin with a modal chromosome number of 45 and a polyploidy rate of 10%. The karyotype is highly rearranged with most of the cells containing the t(11;14)(q13;q32) common to mantle cell lymphoma. Also, there are approximately 5-6 derivative chromosomes in the karyology that have been described by others. Note: Cytogenetic information is based on initial s…	human highly rearranged flat-moded near-diploid karyotype with 25% polyploidy - 41-47<2n>XY/XXY, -2, -8, +11, +12, -13, -22, add(5)(p15), i(7q), add(9)(p22), der(9)t(9;17)(q3?1;q11-12), add(10)(q24-q25), add(11)(q11), t(11;14)(q13;q32), add(12)(q22), der(12)t(8;12)(q11;p12), der(12)t(12;16)(p11;p11), der(16)t(16;17)(p11;?q25)t(2;16)(p1?2;q2?1), der(16)t(16;22)(p13;q11), add(17)(q25)x2 - carries t…	25	hypodiploid	N	45	41-47			2,8,13,22	11,12			add(5)(p15),add(9)(p22),add(10)(q24-q25),add(11)(q11),add(12)(q22),add(17)(q25)x2		t(11;14)(q13;q32)		der(9)t(9;17)(q3?1;q11-12),der(12)t(8;12)(q11;p12),der(12)t(12;16)(p11;p11),der(16)t(16;17)(p11;?q25)t(2;16)(p1?2;q2?1),der(16)t(16;22)(p13;q11)	i(7q)		ACH-000068	REC-1	REC1
697_HAEMATOPOIETIC_AND_LYMPHOID_TISSUE			1	ATCC	SRR11665907			N		[]	[]	{}	{}	{}										ACC-42		human near diploid karyotype - 46(45-48)<2n>XY, t(1;19)(q23;p13), del(6)(q21)		diploid	N	46	45-48						del(6)(q21)			t(1;19)(q23;p13)					ACH-000070	697	697		906800
GRANTA519_HAEMATOPOIETIC_AND_LYMPHOID_TISSUE	N	N	2	DSMZ		SRP344044											negative							ACC-342		human hypodiploid karyotype with 8% polyploidy - 44(39-44)<2n>XX, -12, -17, -18, +mar, add(1)(p22), del(3)(p14p23), i(8p), i(8q), add(9)(p22)x1-2, t(11;14)(q13;q32), add(13)(p12), add(18)(q21) - sideline with two copies of der(14) and der(9) - carries t(11;14) and rearrangement at 9p22 associated with CCND1 (cyclin D1) activation and deletion of p15/p16 - matches published karyotype	8	hypodiploid	N	44	39-44	1		12,17,18			del(3)(p14p23)	add(1)(p22),add(9)(p22)x1-2,add(13)(p12),add(18)(q21)		t(11;14)(q13;q32)		der(14),der(9)	i(8p),i(8q)		ACH-000073	GRANTA-519	GRANTA519		1303897
KU812_HAEMATOPOIETIC_AND_LYMPHOID_TISSUE	N	N	2	ATCC, DSMZ																		Ku812	CRL-2099	ACC-378	58, XY, t(9;22)(q34;q11), i(17q), +1, +4, +6, +6, +8, +der(9)t(9;22), + der(9)t(9;22), +der(11)q(11), +14, +15, +19, +21, +21, -9	human hypotriploid karyotype with 8% polyploidy - 61(58-62)<3n>XYY, -2, -3, -5, +6, -7, +8, -10, -12, -16, -17, -18, +19, -20, t(9;22)(q34;q11)x2, i(11q), i(17q) - Ph (two copies) together with i(17q) and additional chs 8 and 19 - matches published karyotype	8	hypotriploid	N	61	58-62			2, 3, 5, 7, 10, 12, 16, 17, 18, 20	6,8,19					t(9;22)(q34;q11),t(9;22)(q34;q11)x2			i(17q),i(11q)		ACH-000074	KU812	KU812		907311
GDM1_HAEMATOPOIETIC_AND_LYMPHOID_TISSUE	N	N	2	DSMZ																		GDM-1	CRL-2627	ACC-87		human hyperdiploid karyotype - 48(46-48)<2n>XX, +8, +13, -16, +mar, t(2;11)(q36;q13), del(6)(q21), t(7;?)(q35;?), del(12)(p13)		hyperdiploid	N	48	46-48	1		16	8,13		del(6)(q21),del(12)(p13)			t(2;11)(q36;q13),t(7;?)(q35;?)					ACH-000081	GDM-1	GDM1		906870
MUTZ3_HAEMATOPOIETIC_AND_LYMPHOID_TISSUE	N	N	2	DSMZ		ERP126049											negative							ACC-295		human near-diploid karyotype with 6% tetraploidy - 46(44-48)<2n>XY, t(1;3)(q43;q13)inv(3)(q21q26), t(2;7)(q36;q36)inv(7)(p15q36), t(12;22)(p13;q12) - carries t(12;22) recurrent in AML M4 - also carries masked inv(3) associated with abnormal megakaryocytopoiesis		diploid	N	46	44-48									t(1;3)(q43;q13)inv(3)(q21q26),t(2;7)(q36;q36)inv(7)(p15q36),t(12;22)(p13;q12)					ACH-000084		MUTZ3	MUTZ3
SKES1_BONE	N	N	2	ATCC, DSMZ	SRR11235330			N		[]	[]	{}	{}	{}								SK-ES-1	HTB-86	ACC-518	modal number = 49; range = 44 to 51. This is a hyperdiploid human cell line with the modal chromosome number of 49 occurring in 34% of cells. However, cells with 50 chromosomes also occurred at high percentage (24%). At least 11 markers were consistently present in most cells. Among them were: der(3)t(3;12) (q21;q13); del(3) (q21); inv(1) (p36.1q21), and der(16)t(5;16) (q13;p13.3), all present in…	human flat-moded hyperdiploid karyotype - 49(46-51)<2n>XY, +7, +2-4mar, add(Y)(q12), add(3)(q2?7), del(3)q13), add(8)(p11), ?idic(9)(q3?4.2)del(9) (q1?q2?)add(9)(p11), t(11;22)(q24;q12), add(12)(p13), del(16)(q21) - carries t(11;22) effecting EWS-FLI1 fusion yielding longer type II RT-PCR transcript		hyperdiploid	N	49	46-51	3	2023-02-04	Y	7		del(3)q13), del(16)(q21)	add(Y)(q12), add(3)(q2?7), add(8)(p11), add(12)(p13)		t(11;22)(q24;q12)				?idic(9)(q3?4.2)del(9) (q1?q2?)add(9)(p11)	ACH-000087	SK-ES-1	SKES1		684072
G401_SOFT_TISSUE	N	N	2	ATCC	SRR8639237	SRP363056, SRP336032	G-401 : Problematic cell line: Misclassified. Originally thought to be a Wilms tumor cell line but is a kidney rhabdoid tumor cell line (PubMed=8382007; PubMe	N	N	[]	[]	{}	{}	{}			negative		No Chromothripsis Detected			G-401	CRL-1441		The cell line has the 46, XY karyotype. There are no apparent marker chromosomes. The rate of polyploidy was 2.8%. The presence of the Y chromosome was confirmed in Q-band observation.		2.8	diploid	N	46															ACH-000096	G-401	G401		907299
ZR751_BREAST	N	N	2	ATCC	SRR8670717	SRP440354		Y	Y	['ecDNA', 'Linear amplification']	['ADGRA2', 'ADRB3', 'ANK1', 'AP3M2', 'ASH2L', 'BAG4', 'BRF2', 'C8orf86', 'CHRNB3', 'DDHD2', 'DKK4', 'EIF4EBP1', 'ERLIN2', 'FGFR1', 'GINS4', 'GOLGA7', 'GOT1L1', 'GPAT4', 'IKBKB', 'KAT6A', 'LETM2', 'LSM1', 'NKX6-3', 'NSD3', 'PLAT', 'PLPBP', 'PLPP5', 'POLB', 'RAB11FIP1', 'SFRP1', 'SLC20A2', 'SMIM19', 'SNORD65B', 'STAR', 'VDAC3', 'ZMAT4', 'ZNF703']	{'amplicon1': 6.867399126141359, 'amplicon2': 6.445057272352036, 'amplicon3': 6.10969021122975, 'amplicon4': 6.014761687541339, 'amplicon5': 6.128542728963608}	{'amplicon1': 5.379278899601749, 'amplicon2': 5.079170401153991, 'amplicon3': 5.980619253434587, 'amplicon4': 6.014761687541339, 'amplicon5': 6.128542728963608}	{'amplicon1': 0.6021796267327056, 'amplicon2': 0.6813188301794845, 'amplicon3': 0.6331447417883453, 'amplicon4': 0.6238116240703127, 'amplicon5': 0.593549724421323}			negative					ZR-75-1	CRL-1500		This human cell line has a hypertriploid chromosome number. The modal chromosome number was 72 occurring in 26% of the cells and the rate of higher ploidies was at 1.2%. Eighteen markers were common.They are: t(1q,?), M2,M3, del(3) (p21), der(5)t(5;?) (q35;?), del(6) (q21), t(11q14q), t(11;11) (p15;q11), der(14)t(2;14) (q21;q32), t(17q,?), M13, M14, M15, M16, M17, der(8)t(8;?), t(9p,?) and 19pt. …		1.2	hypertriploid	N	72	71-80	18		14,6	X,18		del(3) (p21),del(6) (q21)			t(1q;?),t(11q;14q),t(11;11) (p15;q11), t(17q;?), t(9p;?)		der(5)t(5;?)(q35;?),der(14)t(2;14)(q21;q32),der(8)t(8;?)			ACH-000097	ZR-75-1	ZR751
KE37_HAEMATOPOIETIC_AND_LYMPHOID_TISSUE	N	N	2	DSMZ																				ACC-46		human flat-moded hypotetraploid karyotype - 91(86-92)<4n>XXYY, +8, -14, -14, t(7;12)(q32-33;p12-13)x2, der(8)t(8;14)(q24;q11)x4, der(14)t(8;14)(q24;q11)x2 - resembles published karyotype - carries 4 copies of der(8)t(8;14) associated with T-ALL - normal ch 14 present		hypotetraploid	N	91	86-92			14	8					t(7;12)(q32-33;p12-13)x2		der(8)t(8;14)(q24;q11)x4,der(14)t(8;14)(q24;q11)x2			ACH-000101	KE-37	KE37		907277
LOUCY_HAEMATOPOIETIC_AND_LYMPHOID_TISSUE			1	ATCC,DSMZ		SRP366522, SRP310302											negative					Loucy	CRL-2629	ACC-394	45,X,5q-,t(16;20)(p12;q13)	human hypodiploid karyotype with 16% polyploidy - 45<2n>X, -X, del(1)(p3?2p3?4), del(5)(q14-15q34-35), t(16;20)(p1?1;q1?3) - sideline with del(6)(q23) - 1p32, 1p34 and 6q- recurrent in T-ALL - resembles published karyotype	16	hypodiploid	N	45	35-45			X			del(1)(p3?2p3?4), del(5)(q14-15q34-35),del(6)(q23)			t(16;20)(p12;q13),t(16;20)(p1?1;q1?3)					ACH-000104	Loucy	LOUCY		907789
ALLSIL_HAEMATOPOIETIC_AND_LYMPHOID_TISSUE	N	N	2	DSMZ	SRR13933762			Y		['ecDNA']	['ABL1', 'AIF1L', 'FIBCD1', 'LAMC3', 'NUP214', 'QRFP']	{'amplicon1': 7.171129101481508}	{'amplicon1': 7.171129099347737}	{'amplicon1': 0.6337101597566973}										ACC-511		human hypertetraploid karyotype - 90-95<4n>XX/XXYY, +6, +8, +8, t(1;13)(p32;q32)x2, del(6)(q25)x2, del(9)(?p23p24)x2, t(10;14)(q24;q11.2)x2, add(17)(p11)x2 - sideline with idem, -20, -20 - carries t(10;14) effecting TLX1-TRD (HOX11-TCRD) juxtaposition - matches published karyotype		hypertetraploid	N		90-95				6,8		del(6)(q25)x2,del(9)(?p23p24)x2	add(17)(p11)x2		t(1;13)(p32;q32)x2,t(10;14)(q24;q11.2)x2					ACH-000105	ALL-SIL	ALLSIL		1295740
JVM2_HAEMATOPOIETIC_AND_LYMPHOID_TISSUE	N	N	2	ATCC,DSMZ																		JVM-2	CRL-3002	ACC-12	Bimodal chromosome number: 46 and 92This is a bimodal female cell line with approximately half the cells being pseudodiploid and the other half pseudotetraploid. Most cells contain the t(11;14)(q13;q32) derivative chromosome common to Mantle Cell Lymphoma. Other derivative chromosomes included: t(3;8)(q13;p21), add(4q) [or t(4;13)(q2?5;q1?4)], del(13)(q21) and dup(16p).	human pseudodiploid karyotype with 1.8% polyploidy - 46(42-46)<2n>XX, t(1;15)(q32.3;q22.1), der(8)t(3;8)(q13;p21), t(11;14)(q13;q32), dup(16)(p11p13.2) - resembles published karyotype - carries t(11;14) associated with CCND1 (cyclin D1) activation	1.8	mix(diploid, tetraploid)	Y	46	42-46								dup(16)(p11p13.2)	t(1;15)(q32.3;q22.1), t(11;14)(q13;q32)		der(8)t(3;8)(q13;p21)			ACH-000106	JVM-2	JVM2		907269
HCC1187_BREAST			1	ATCC	SRR8639181			Y	Y	['ecDNA', 'Linear amplification']	['BYSL', 'C6orf132', 'CCND3', 'FOXP4', 'FOXP4-AS1', 'FRS3', 'GUCA1A', 'GUCA1B', 'MDFI', 'MED20', 'MRPS10', 'NCR2', 'PGC', 'PRICKLE4', 'PUM1', 'SNORD103C', 'TAF8', 'TFEB', 'TOMM6', 'TRERF1', 'USP49', 'SNORD137', 'BIVM', 'CCDC168', 'METTL21C', 'POGLUT2', 'TEX30', 'TPP2', 'ASXL1', 'NOL4L', 'NOL4L-DT']	{'amplicon1': 10.135075620442196, 'amplicon2': 6.585613937377472, 'amplicon3': 5.458007445651392, 'amplicon4': 6.551977659577014, 'amplicon5': 5.416029109362991, 'amplicon6': 4.806079175110808}	{'amplicon1': 6.693895131582638, 'amplicon2': 6.585613937377472, 'amplicon3': 5.458007445651392, 'amplicon4': 5.153883966035795, 'amplicon5': 5.416029109362991, 'amplicon6': 4.806079175110808}	{'amplicon1': 0.7944741190116027, 'amplicon2': 8.877254483120499e-10, 'amplicon3': 0.6917979920986848, 'amplicon4': 0.8714209535863553, 'amplicon5': 0.6556459486837072, 'amplicon6': 0.5496353352406763}					High Confidence	2019-03-05	2023-10-20	HCC1187	CRL-2322		multiploid; cell population has several ploidy indices			mulitploid	N																ACH-000111	HCC1187	HCC1187		749711
SIGM5_HAEMATOPOIETIC_AND_LYMPHOID_TISSUE	N	N	2	DSMZ																				ACC-468		human hypertriploid/hypotetraploid karyotype with 4% polyploidy - 78(77-81)<3n>XX/XXY, +1, +2, +3, +4, +5, +8, -9, -10, +12, +15, +16, +17, +18, +21, +22, +0-2mar - i(1q), add(17)(p1?1) - resembles published karyotype	4	hypertriploid	N	78	77-81	1	0-2	10,9	1,2,3,4,5,8,12,15,16,17,18,21,22			add(17)(p1?1)					i(1q)		ACH-000112	SIG-M5	SIGM5		909715
OCIAML2_HAEMATOPOIETIC_AND_LYMPHOID_TISSUE	N	N	2	DSMZ	SRR17525016	SRP332287		N		['Linear amplification']	[]	{'amplicon1': 5.51220129861289}	{'amplicon1': 5.51220129861289}	{'amplicon1': 0}			negative							ACC-99		human hyperdiploid karyotype with 3.8% polyploidy - 48(43-49)<2n>XY, +6, +8, der(1)inv(1)(p36q31)t(1;6) (q13;p12), der(2)t(2;17)(p23;q24.1)del(2)(q14.2q36), der(3)t(1;3)(p36;p25), ins(3;2)(q21;q14.2q36), t(5;8)(q11.2;q24), der(6)t(1;6)(q31;p12)t(3;6) (q26;q24), inv(12)(p13.3q13.2), t(13;14)(q32/33;q24.2), der(17)t(2;17)(p23;q24.1) - sideline with +der(5) - carries apparent variant translocations …	3.8	hyperdiploid	N	48	43-49				6,8	ins(3;2)(q21;q14.2q36)				t(5;8)(q11.2;q24),t(13;14)(q32/33;q24.2)	inv(12)(p13.3q13.2)	der(1)inv(1)(p36q31)t(1;6)(q13;p12),der(2)t(2;17)(p23;q24.1)del(2)(q14.2q36),der(3)t(1;3)(p36;p25),der(6)t(1;6)(q31;p12)t(3;6) (q26;q24),der(17)t(2;17)(p23;q24.1),der(5)			ACH-000113	OCI-AML2	OCIAML2		910947
HUPT3_PANCREAS	N	Y	3	DSMZ																				ACC-259		human flat-moded hypodiploid karyotype with 13% polyploidy - 39(36-40)<2n>XY, -6, -8, -9, -10, -12, -13, -17, -17, -19, -20, +3mar (2 rings), del(4)(p15), add(11)(q22.3;HSR), add(12)(q24;HSR), add(19)(p13), add(21)(p12) - gene amplification suggested by large HSR - ch 17 nullisomy	13	hypodiploid	N	39	36-40	3		6,8,9,10,12,13,17,19,20			del(4)(p15)	add(11)(q22.3;HSR),add(12)(q24;HSR),add(19)(p13),add(21)(p12)							ACH-000118	HUP-T3	HUPT3		907285
SUPT11_HAEMATOPOIETIC_AND_LYMPHOID_TISSUE	N	N	2	DSMZ																				ACC-605		human highly rearranged hypodiploid karyotype with 5% polyploidy; 38(36-39)<2n>XX, -Y, -10, -13, -15, -16, -17, -21, -22, del(X)(q11?q23), add(X)(q23), der(1)del(1)(p32)t(1;4)(q32;q32.2), der(1)t(1;7)(q32;q32), der(2)t(2;4)(p23;p15 or q35), der(3)t(1;3)(p33;q28), der(4)t(1;4)(p32;q32.2), dup(4)(p11p14), der(5)t(5;9)(p15;q11.2), der(6)t(1;6)(p3?2;p2?4), add(6)(q27), der(7)t(7;15)(q31.2;q21.2), add…	5	hypodiploid	N	38	36-39			Y,10,13,15,16,17,21,22			del(X)(q11?q23),del(9)(q21q23)	add(X)(q23),add(6)(q27),add(8)(q24.33),add(22)(q13)	dup(4)(p11p14)	t(14;14)(q11.2;q32.1)		der(1)del(1)(p32)t(1;4)(q32;q32.2),der(1)t(1;7)(q32;q32),der(2)t(2;4)(p23;p15 or q35),der(3)t(1;3)(p33;q28),der(4)t(1;4)(p32;q32.2),der(5)t(5;9)(p15;q11.2),der(6)t(1;6)(p3?2;p2?4),der(7)t(7;15)(q31.2;q21.2),der(8)t(8;16)(p12;p13),der(12)t(8;12)(q24;p13)t(12;16)(q24;23),der(15)t(1;15)(q31;q26),der(19)t(19;21)(p13;q21),der(20)t(17;20)(p11;q13),der(21)t(12;21)(?q24;q12)			ACH-000122	SUP-T11	SUPT11
OCILY19_HAEMATOPOIETIC_AND_LYMPHOID_TISSUE	N	N	2	DSMZ	SRR1236477		OCI-Ly19 : Caution: While it was indicated to be EBV-positive (PubMed=20454443), this result has later been shown to be invalid (personal communication of Uphoff	N		[]	[]	{}	{}	{}										ACC-528		human hyperdiploid karyotype with 4% polyploidy - 48(46-52)<2n>X, -X, +6, +6, +8, t(4;8)(q3?2;q?24), del(6)(q15)x2, r(8)(??), t(14;18)(q32;q21), add(18)(q23) - carries t(14;18) effecting IGH-BCL2 juxtaposition	4	hyperdiploid	N	48	46-52			X	6,8		del(6)(q15)x2	add(18)(q23)		t(14;18)(q32;q21)					ACH-000124	OCI-LY-19	OCILY19		1330984
NALM19_HAEMATOPOIETIC_AND_LYMPHOID_TISSUE	N	N	2	DSMZ																				ACC-522		human hyperdiploid karyotype with 4% polyploidy - 47(45-48)<2n>XY,+5, del(9)(p21.2) - revision of published karyotype	4	hyperdiploid	N	47	45-48				5		del(9)(p21.2)								ACH-000130	NALM-19	NALM19
HS274T_FIBROBLAST			1	ATCC			Hs 274.T : Problematic cell line: Misclassified. Originally thought to be a breast carcinoma cell line but using a variety of omics methods was shown to be a a f															Hs 274.T	CRL-7222		modal number = 46; range = 45 to 47			diploid	N	46	45-47														ACH-000134	HS274T	HS274T
HS940T_FIBROBLAST			1	ATCC			Hs 940.T : Problematic cell line: Misclassified. Originally thought to be a cutaneous melanoma cell line but using a variety of omics methods was shown to be a a															Hs 940.T	CRL-7691		modal number = 46; range = 43 to 92			diploid	N	46	43-92														ACH-000135	Hs 940.T	HS940T		1298145
8MGBA_CENTRAL_NERVOUS_SYSTEM	N	Y	3	DSMZ																				ACC-432		human flat-moded hyperdiploid karyotype with 15% polyploidy - 52(47-52)<2n>X, -X, +1, +1, +3, +5, +6, +7, +8, -19, +2-4mar, add(1)(p34-36;hsr), add(1)(p34-36), der(1)t(1;17)(q11-12;q12-21), der(3;5)(q10;q10), i(5p), del(6)(q24-25), del(7)(p14), i(7p), i(8q), add(8)(p21)x1-2, del(9)(q32q34)/add(9)(q32), add(11)(?q13), del(12)(q14), del(18)(q22.2), add(19)(p13.1) - sideline with del(3)(p11), der(6;…	15	hyperdiploid	N	52	47-52	3	2023-02-04	X,19	1,3,5,6,7,8		del(6)(q24-25),del(7)(p14),del(9)(q32q34),del(12)(q14), del(18)(q22.2),del(3)(p11)	add(1)(p34-36;hsr), add(1)(p34-36),add(8)(p21)x1-2,add(9)(q32),add(11)(?q13),add(19)(p13.1)				der(1)t(1;17)(q11,der(3;5)(q10;q10),der(6;9)(p10;q10)	i(5p),i(7p),i(8q)		ACH-000137	8-MG-BA	8MGBA		687562
CFPAC1_PANCREAS	N	N	2	ATCC		SRP188086, SRP304174																CFPAC-1	CRL-1918		hyperdiploid; modal number = 73; range = 65 to 75; several translocations were evident; two to three apparently normal copies of number 7 (to which the cystic fibrosis gene has been mapped) were present in every metaphase examined			hypertriploid	N	73	65-75				7										ACH-000138	CFPAC-1	CFPAC1		906821
SKLMS1_SOFT_TISSUE	N	N	2	ATCC	SRR8670684			N	N	['Linear amplification']	[]	{'amplicon1': 5.247176447640485}	{'amplicon1': 5.247176447640485}	{'amplicon1': 2.7519820828705756e-09}					High Confidence	3	17	SK-LMS-1	HTB-88		The cell line is aneuploid human female, with chromosome counts in the triploid to hypertriploid range. Neither of the X chromosomes are normal, but their q arms are detected in a translocation with chromosome N4. Normal chromosomes N1, N4, N13, and N17 are clearly under-represented, while chromosomes N6, N18, and N20 are consistently over-represented with respect to the copy numbers of other nor…			mix (triploid, hypertriploid)	N		69-80	8		1,4,13,17	6,18,20		del(16)(p13)			t(1p;?),t(1pter--->cen::9q12--->9q33::3p21--->3pter)		der(2)t(1;2)(q21;q24),der(6)t(6;?)(q21;?), der(4)t(X;4)(q13;q34)			ACH-000145	SK-LMS-1	SKLMS1		909720
THP1_HAEMATOPOIETIC_AND_LYMPHOID_TISSUE	N	N	2	DSMZ	SRR8670675	SRP220693, SRP216687, SRP275565, SRX2388747, SRX2655444, SRX2655442, SRX2655433, SRX8867484, SRX2655445, SRX2655441, SRX2655443, SRX2655435, SRX2655434, SRP295963, SRX2655439, SRX8867483, SRX2388748, SRX2655437, SRX2655440, SRX2655436, SRP331389, SRX2655438, SRX2655446, SRX2655431, SRX2655432, SRX7963343	THP-1 : Caution: NRAS mutation indicated incorrectly as being p.Gly12Ser in PubMed=9379676.Derived from site: In situ; Peripheral blood; UBERON=UBERON_0000178	Y	Y	['ecDNA']	['BMP8A', 'BMP8B', 'CAP1', 'CITED4', 'COL9A2', 'EXO5', 'HEYL', 'HPCAL4', 'KCNQ4', 'MFSD2A', 'MYCL', 'NFYC', 'NFYC-AS1', 'NT5C1A', 'OXCT2', 'OXCT2P1', 'PABPC4', 'PABPC4-AS1', 'PPIE', 'PPIEL', 'PPT1', 'RIMS3', 'RLF', 'SMAP2', 'SNORA55', 'TMCO2', 'TRIT1', 'ZFP69', 'ZFP69B', 'ZMPSTE24', 'ZNF684', 'KDM4A', 'KDM4A-AS1', 'PTPRF', 'ST3GAL3']	{'amplicon1': 43.30802719527638}	{'amplicon1': 30.67311428267356}	{'amplicon1': 1.272028497733797}	Y		positive	.;RPS2P12,OAZ1P1,RNU6-1237P,RPL21P2,LOC1328982,GTF2F2P2	No Chromothripsis Detected			THP-1	TIB-202	ACC-16		human near-tetraploid karyotype - 94(88-96)<4n>XY/XXY, -Y, +1, +3, +6, +6, -8, -13, -19, -22, -22, +2mar, add(1)(p11), del(1)(q42.2), i(2q), del(6)(p21)x2-4, i(7p), der(9)t(9;11)(p22;q23)i(9)(p10)x2, der(11)t(9;11)(p22;q23)x2, add(12)(q24)x1-2, der(13)t(8;13)(p11;p12), add(?18)(q21) - carries t(9;11) associated with AML M5		hypertetraploid	N	94	88-96	2		Y,13,19,22	1,3,6		del(1)(q42.2),del(6)(p21)x2-4	add(1)(p11),add(12)(q24)x1-2,add(?18)(q21)				der(9)t(9;11)(p22;q23)i(9)(p10)x2,der(11)t(9;11)(p22;q23)x2,der(13)t(8;13)(p11;p12)	i(2q),i(7p)		ACH-000146	THP-1	THP1		909771
SKNSH_AUTONOMIC_GANGLIA	N	N	2	ATCC																		SK-N-SH	HTB-11		The cell line is hyperdiploid human female (XX), with the modal chromosome number of 47. Normal chromosomes N9 and N22 are single. One copy of each of these chromosomes is structurally altered to form the two marker chromosomes 9q+ and 22q+., Chromosomes N7 is trisomic. Extra bands were found on one copy of chromosome N7, thereby forming a marker chromosome as described by R.C. Seeger. May have b…			hyperdiploid	N	47	47-57	2		9,22	7										ACH-000149	SK-N-SH	SKNSH		717431
M059K_CENTRAL_NERVOUS_SYSTEM	N	N	2	ATCC																		M059K	CRL-2365		Number of cells examined = 59; Modal Chromosome Number = 75 with a range of 65 to 79; Polyploidy Rate = 22%		22	hypertriploid	N	75	65-79														ACH-000152	M059K	M059K
SW1990_PANCREAS			1	ATCC	SRR8670712			N	N	['Linear amplification']	[]	{'amplicon1': 6.625759119886308}	{'amplicon1': 6.625759119886308}	{'amplicon1': 1.0522108272451804}								SW1990	CRL-2172		near triploid; range = 67 to 75			triploid	N		67-75														ACH-000155	SW 1990	SW1990		910907
MHHCALL4_HAEMATOPOIETIC_AND_LYMPHOID_TISSUE			1	DSMZ	SRR11665908	SRX7807581,SRX7807582,SRX7807583		N		[]	[]	{}	{}	{}	N									ACC-337		human hypodiploid karyotype with 4% polyploidy - 45(42-46)<2n>X, -Y, r(12)(qter;p13-pter)	4	hypodiploid	N	45	42-46			Y											ACH-000156	MHH-CALL-4	MHHCALL4		908133
OCILY3_HAEMATOPOIETIC_AND_LYMPHOID_TISSUE	N	N	2	DSMZ	SRR1236471	SRP344044	OCI-Ly3 : Caution: A cell line, now termed GNE-587170 (Cellosaurus=CVCL_AT69), was mistakenly distributed by OCI to a number of groups under the designation OCI	N		['Linear amplification']	[]	{'amplicon1': 5.148751370866514}	{'amplicon1': 5.148751370866514}	{'amplicon1': 0}			negative							ACC-761		human flat-moded hypertriploid karyotype; 72-77<3n>XXYY, +1, +9, -10, +13, +14, -17, +19, +20, +22, der(1)t(1;17)(p13;q12)x2, der(4)t(4;18)(q31;q21)x2, del(6)(q13)x2, der(6)t(6;6)(p24;q12), der(7)t(6;7)(p24;p22), der(14)t(14;19)(q32;q13.3)x2, del(18)(q21), der(19)t(4;19)(q21;q13)t(4;18)(q31;q21)x2, der(19)t(14;19), dup(20)(q11q13)x2; sdl with der(6)t(6;12)(p21;q21), der(7)t(5;7)(?p15;p24) etc; re…		hypertriploid	N		72-77			10,17	1,9,13,14,19,20,22		del(6)(q13)x2,del(18)(q21)		dup(20)(q11q13)x2; sdl with der(6)t(6;12)(p21;q21)			der(1)t(1;17)(p13;q12)x2, der(4)t(4;18)(q31;q21)x2,der(6)t(6;6)(p24;q12), der(7)t(6;7)(p24;p22), der(14)t(14;19)(q32;q13.3)x2, der(19)t(4;19)(q21;q13)t(4;18)(q31;q21)x2, der(19)t(14;19), der(6)t(6;12)(p21;q21), der(7)t(5;7)(?p15;p24)			ACH-000158	OCI-LY3	OCILY3
GA10_HAEMATOPOIETIC_AND_LYMPHOID_TISSUE	N	N	2	ATCC																		GA-10	CRL-2392		The reported karyoype was 46, XY, dup(1) (pter to q32::q21 to qter), t(8;14) (q24.1; q32), -10, +der(10)t(Y;10)(q12:q26), -21, +der (21) t (?; 21) (?; p11)., In addition a few cells lacked a second chromosome 21 and carried an additional der(21) t(?;21) (?;q22). The Vh segment in this cell line was Vh4-34 (Vh 4.21).			diploid	N	46				10,21											ACH-000162	GA-10	GA10		1303896
PANC1_PANCREAS	N	N	2	ATCC	SRR8670733, SRR5371363	SRP274400, SRX10478393, SRX10478394, SRP012412, SRP374107	PANC-1 : Caution: Additional TP53 mutation in c.815T>C indicated incorrectly in PubMed=1630814.Derived from site: In situ; Pancreas; UBERON=UBERON_0001264.	Y	N	['ecDNA', 'BFB', 'Linear amplification']	[]	{'amplicon1': 6.674902038465452, 'amplicon2': 41.71891717609557, 'amplicon3': 4.555002143990466}	{'amplicon1': 6.674902038465452, 'amplicon2': 32.81067068591409, 'amplicon3': 4.555002143990466}	{'amplicon1': 0.5887023847309654, 'amplicon2': 1.705239474341465, 'amplicon3': 0.0}	Y		negative		High Confidence	9	11	PANC-1	CRL-1469	ACC-783	Chromosome studies indicate a modal number of 63 with 3 distinct marker chromosomes and a small ring chromosome. This is a hypertriploid human cell line. The modal chromosome number was 61, occurring in 32% of cells., However, cells with 63 chromosomes also occurred at a high frequency (22%). The rate of cells with higher ploidies was 8.5%.		8.5	hypotriploid	N	61	58-68								dup(1) (pter to q32::q21 to qter)	t(8;14)(q24.1; q32)		der(10)t(Y;10)(q12:q26),der(21)t(?; 21)(?; p11)			ACH-000164	PANC-1	PANC1
KASUMI6_HAEMATOPOIETIC_AND_LYMPHOID_TISSUE			1	ATCC,DSMZ																		Kasumi-6	CRL-2775	ACC-686	45, XY,-9,add(12)(p11),add(13)(p11)	human flat-moded hyperdiploid karyotype; 47-51<2n>XY, +5, +8, +10, +13, +22, inv(5)(p11q32), add(6)(p22.1), add(8)(p23)x1-2, der(12;17)(q10;q10), der(13)t(13;13)(p12;q31), dup(19)(q11q13); resembles published karyotype		mix(hypodiploid, diploid, hyperdiploid)	N	45	47-51				5,8,10,13,22			add(6)(p22.1),add(8)(p23)x1-2	dup(19)(q11q13); resembles published karyotype		inv(5)(p11q32)	der(12;17)(q10;q10),der(13)t(13;13)(p12;q31)			ACH-000166	Kasumi-6	KASUMI6
NOMO1_HAEMATOPOIETIC_AND_LYMPHOID_TISSUE	N	N	2	DSMZ																				ACC-542		human hyperdiploid karyotype with 8% polyploidy - 46-47<2n>XX, +8, -13, +mar, add(7)(q32), der(9)del(9)(p11p13-21)t(9;11)(p22;q23), t(9;13)(q13;q11), der(11)t(9;11)(p22;q23) - carries reciprocal t(9;11) with rearrangement of KMT2A (MLL) - matches published karyotype	8	hyperdiploid	N		46-47	1		13	8			add(7)(q32)		t(9;13)(q13;q11)		der(9)del(9)(p11p13,der(11)t(9;11)(p22;q23)			ACH-000168	NOMO-1	NOMO1		908451
RD_SOFT_TISSUE	N	N	2	ATCC		SRP456499											negative					RD	CCL-136		unstable within a hyperdiploid bimodal stemline number of 49 and 50. Twenty-two cells had chromosome associations, 15 cells microchromosomes, 2 cells had fragments, 2 cells with breaks, 2 cells with achromatic gaps and 1 cell with a secondary constriction Note: Cytogenetic information is based on initial seed stock at ATCC. Cytogenetic instability has been reported in the literature for some cell…			hyperdiploid	N	50	48-57														ACH-000169	RD	RD		909264
CAL62_THYROID	N	N	2	DSMZ																				ACC-448		human, flat-moded hypertriploid karyotype with 8% polyploidy - 60-76<3n>XX, -X, +3, +3, -4, +6, +7, +9, -11, -14, -18, +19, +20, +20, +2-6mar - del(1)(p34), der(1)t(1;17)(p34;q21), der(3)add(3)(p11)?dup(3)(q21q22)x2-4, del(6)(q15)x2, i(8q), der(?12)t(1;12)(q11-12;q14), add(17)(q21), add(21)(q22) - sideline with del(X)(q24), der(7;8)(q10;q10) - resembles published karyotype	8	hypertriploid	N		60-76	4	2023-02-06	X,4,11,14,18	3,6,7,9,19,20		del(1)(p34),del(6)(q15)x2,del(X)(q24)	add(17)(q21),add(21)(q22)				der(1)t(1;17)(p34;q21),der(3)add(3)(p11)?dup(3)(q21q22)x2-4,der(?12)t(1;12)(q11,der(7;8)(q10;q10)	i(8q)		ACH-000174	CAL-62	CAL62		906828
LOUNH91_LUNG	N	N	2	DSMZ																				ACC-393		human hyperdiploid karyotype with declining hyperhaploid sideline (2%) and 9% polyploidy - 50-53<2n>XX/XXXX, +5, +5, +7, +7, -13, +17, -18, +22, +22, +1-2mar, del(4)(q27), ?add(22)(q13)x2 (major clone) - 54<2n>XXXX, +5, +5, +7, +7, +22, +22 (minor clone) - 27XX, +5, +7, +22 - matches published karyotype - unstable karyotype with recent gain of structural rearrangements	9	hyperdiploid	N		50-53	1	2023-01-02	13,18	5,7,17,22		del(4)(q27)	?add(22)(q13)x2 (major clone)							ACH-000176	LOU-NH91	LOUNH91		1298226
HS766T_PANCREAS			1	ATCC			Hs 766T : Caution: Indicated as originating from a 46 year old male patient in ATCC and from a 64 year old male patient in PubMed=283258 and PubMed=761205.Cauti															Hs 766T	HTB-134		(P11) hyperdiploid with mode = 60; banded markers; lacking Y chromosomes			hypotriploid	N	60	58-68			Y											ACH-000178	Hs 766T	HS766T		1298141
HS839T_FIBROBLAST			1	ATCC			Hs 839.T : Problematic cell line: Misclassified. Originally thought to be a melanoma cell line but using a variety of omics methods was shown to be a a fibroblas															Hs 839.T	CRL-7572		modal number = 46			diploid	N	46															ACH-000180	Hs 839.T	HS839T
L363_HAEMATOPOIETIC_AND_LYMPHOID_TISSUE	N	N	2	DSMZ		SRP167124, SRX4949869, SRX4949870									N		negative							ACC-49		human hyperdiploid karyotype with 11% polyploidy - 49(45-50)<2n>X, -X, -X, -6, +7, +8, +11, +11, +14, +19, -22, t(5;8)(q12/13;q24.32), der(8)(t(5;8)(q12/13;q24.32), der(8)t(7;8)(q11.2;p22), del(11)(q13)x2, add(14)(q32), del(17)(p12), add(19)(q13) - sideline with add(13)(q34) - 11q13 and 14q32 breakpoints recurrent in PCL - resembles published karyotype	11	hyperdiploid	N	49	45-50			X,6,22	11,14,19		del(11)(q13)x2,del(17)(p12)	add(14)(q32),add(19)(q13),add(13)(q34)		t(5;8)(q12-13;q24.32)		der(8)(t(5;8)(q12/13;q24.32),der(8)t(7;8)(q11.2;p22)			ACH-000183	L-363	L363		924239
HS343T_FIBROBLAST			1	ATCC			Hs 343.T : Problematic cell line: Misclassified. Originally thought to be a breast carcinoma cell line but using a variety of omics methods was shown to be a a f															Hs 343.T	CRL-7245		modal number = 46; range = 45 to 46			diploid	N	46	45-46														ACH-000184	Hs 343.T	HS343T
HS737T_FIBROBLAST			1	ATCC			Hs 737.T : Problematic cell line: Misclassified. Originally thought to be a giant cell tumor of bone cell line but using a variety of omics methods was shown to															Hs 737.T	CRL-7473		modal number = 46; range = 45 to 46			diploid	N	46	45-46														ACH-000185		HS737T
SCC25_UPPER_AERODIGESTIVE_TRACT	N	N	2	DSMZ	SRR8670748	SRP217872		N	N	['Linear amplification', 'BFB']	[]	{'amplicon1': 12.08976783523646, 'amplicon2': 5.486511639350648, 'amplicon3': 14.12393495194945, 'amplicon4': 7.892745945362825, 'amplicon5': 5.898257705586532}	{'amplicon1': 4.665383799069494, 'amplicon2': 5.486511639350648, 'amplicon3': 10.344248700132182, 'amplicon4': 7.863770100033314, 'amplicon5': 5.898257705586532}	{'amplicon1': 1.1282308934759893, 'amplicon2': 4.123401620063558e-11, 'amplicon3': 1.6158045242111971, 'amplicon4': 0.42116037254894, 'amplicon5': 0.6913581202608304}			negative		No Chromothripsis Detected			SCC-25	CRL-1628	ACC-617		human highly rearranged hypertriploid karyotype with 4% polyploidy; 72-82<3n>XX, -Y, +4, -7, +9, +9, -13, -14, +15, -18, -19, -21, +10, -12 mar; add(1)(p31)x2, add(3)(?p11), add(4)(q11), i(5p), i(5q), der(8)t(1;8)(q25;p11)x1-2, del(9)(p11), i(9q), add(11)(q25), i(13q), add(14)(p11), add(15)(p11)x3-4, add(21)(q22)	4	hypertriploid	N		72-82			Y,13,14,18,19,21,12	4,9,15,10		del(9)(p11)	add(1)(p31)x2, add(3)(?p11), add(4)(q11),add(11)(q25), add(14)(p11), add(15)(p11)x3-4, add(21)(q22)				der(8)t(1;8)(q25;p11)x1-2	i(5p),i(5q),i(9q),i(13q)		ACH-000188	SCC-25	SCC25		910701
HDMYZ_HAEMATOPOIETIC_AND_LYMPHOID_TISSUE	N	N	2	DSMZ			HD-MY-Z : Problematic cell line: Misclassified. Originally thought to be a Hodgkin lymphoma cell line, but seems to be an acute myeloid leukemia cell line (PubM																	ACC-346		human highly rearranged hyperdiploid karyotype with 24% polyploidy - 52-55<2n>X/Xdel(X)(p11), +1, +2, +5, +6, +8, +9, -17, -17, -18, +19, +20, +21, +22, +2mar, der(1)t(1;3)(q32;p21), der(2)t(2;?10)(p25;q22), add(3)(q27), del(4)(q22), i(5p), i(5q), der(5)t(5;8)(p14.1;p12), del(6)(q15), add(7)(p15), add(7)(p11), del(8)(q11), der(9)add(9)(p24)add(9)(q21), der(10)add(10)(p11)add(10)(q22), add(11)(q24…	24	hyperdiploid	N		52-55	2		17,18	1,2,5,6,8,9,19,20,21,22		del(4)(q22),del(6)(q15),del(8)(q11),del(3)(q21)	add(3)(q27),add(7)(p15),add(7)(p11),add(11)(q24),add(18)(p13),add(19)(q13.1) ,add(16)(q24)				der(1)t(1;3)(q32;p21), der(2)t(2;?10)(p25;q22),der(5)t(5;8)(p14.1;p12),der(9)add(9)(p24)add(9)(q21), der(10)add(10)(p11)add(10)(q22),der(13)t(7;13)(q11;p13),der(1)t(1;2)(q11;p25)	i(5p),i(5q),i(13q)		ACH-000190	HD-MY-Z	HDMYZ		907050
BHT101_THYROID			1	DSMZ																				ACC-279		apparently human hypertetraploid karyotype		hypertetraploid	N		94-104														ACH-000191	BHT-101	BHT101		906696
MFE280_ENDOMETRIUM	N	N	2	DSMZ	SRR8652127			Y	Y	['ecDNA', 'Linear amplification', 'Complex non-cyclic']	['CLDN11', 'GPR160', 'LRRC31', 'LRRC34', 'LRRIQ4', 'PHC3', 'PRKCI', 'SAMD7', 'SEC62', 'SKIL', 'SLC7A14', 'SLC7A14-AS1', 'ADK', 'COMTD1', 'DUPD1', 'DUSP13', 'KAT6B', 'SAMD8', 'SNORD172', 'VDAC2', 'ARCN1', 'DDX6', 'IFT46', 'KMT2A', 'PHLDB1', 'TMEM25', 'TREH', 'TTC36', 'ANAPC7', 'ARPC3', 'ATP2A2', 'FAM216A', 'GPN3', 'IFT81', 'PPTC7', 'RAD9B', 'VPS29', 'LAPTM5', 'MATN1', 'MATN1-AS1', 'NKAIN1', 'PUM1'…	{'amplicon10': 9.254321284179415, 'amplicon11': 5.547564165937354, 'amplicon12': 6.726647417804132, 'amplicon13': 5.914307211271001, 'amplicon14': 6.623814036624283, 'amplicon15': 9.125079224614892, 'amplicon16': 9.715979098382212, 'amplicon17': 5.567854767747224, 'amplicon18': 5.876837618441304, 'amplicon19': 6.587886666180816, 'amplicon1': 9.252997932824597, 'amplicon20': 8.117897125637048, 'am…	{'amplicon10': 6.981566364599738, 'amplicon11': 5.547564165937354, 'amplicon12': 5.886312974549205, 'amplicon13': 5.914307211271001, 'amplicon14': 6.623814036624283, 'amplicon15': 6.224511885914608, 'amplicon16': 9.072229736493792, 'amplicon17': 5.567854767747224, 'amplicon18': 5.876837618441304, 'amplicon19': 6.587886663593763, 'amplicon1': 9.10073412940868, 'amplicon20': 8.102136108729768, 'amp…	{'amplicon10': 0.6377390049421714, 'amplicon11': 0.6211569761070229, 'amplicon12': 0.9744401430539904, 'amplicon13': 0.3200646428839201, 'amplicon14': 1.0140227430412696, 'amplicon15': 1.0012651203951273, 'amplicon16': 0.6412921076989495, 'amplicon17': 0.6924192700680869, 'amplicon18': 0.6313897908529237, 'amplicon19': 0.7228970882921162, 'amplicon1': 0.5804403076117581, 'amplicon20': 0.415052200…					High Confidence	13	3			ACC-410		human hyperdiploid karyotype with 24% polyploidy - 52(48-52)<2n>X, -X, +1, +1, -2, +9, -10, -12, -13, -16, -17, -17, -18, -19, -20, -22, +18mar, add(1)(p34), add(1)(p3?), add(1)(q11), add(3)(q13), add(3)(q27-29), add(4)(p14), der(9)t(9;13)(p11;q11), add(15)(p11) - near diploidy and gain of 1q typical in endometrial carcinoma	24	hyperdiploid	N	52	48-52	18		X,2,10,12,13,16,17,18,19,20,22	1,9			add(1)(p34),add(1)(p3?),add(1)(q11),add(3)(q13),add(3)(q27,add(4)(p14),add(15)(p11)				der(9)t(9;13)(p11;q11)			ACH-000192	MFE-280	MFE280		908129
SET2_HAEMATOPOIETIC_AND_LYMPHOID_TISSUE	N	N	2	DSMZ	SRR13933761	SRX9389429, SRP289478, SRX9389430		N		['Linear amplification', 'Complex non-cyclic', 'BFB']	[]	{'amplicon1': 5.665358052000766, 'amplicon2': 4.646866938338064, 'amplicon3': 5.119656100832084, 'amplicon4': 5.706627628643799, 'amplicon5': 6.435991172656999, 'amplicon6': 11.26794483497264, 'amplicon7': 12.277885908520528}	{'amplicon1': 5.091707080024598, 'amplicon2': 4.646866938338064, 'amplicon3': 5.119656100832084, 'amplicon4': 5.706627628643799, 'amplicon5': 6.435991172656999, 'amplicon6': 10.904425443889934, 'amplicon7': 12.1325451497666}	{'amplicon1': 0.5242392372664012, 'amplicon2': 3.790913242793644e-09, 'amplicon3': 0.6072878890837304, 'amplicon4': 1.617020849245441e-09, 'amplicon5': 0.8269774838141908, 'amplicon6': 1.4048618800436716, 'amplicon7': 1.5260805845488654}	N		negative							ACC-608		human flat-moded near-diploid karyotype with 8% polyploidy; 46-47<2n>XX, +13, -14, +21, +mar, add(4)(p15), der(5)t(5;19)(q11;q13), der(7)t(7;14)(q31;q11), del(9)(p11p24)ins(9;?21)(p11;p11p12), add(9)(q11)t(9;22)(p24;q12), der(13)del(13)(q11-q13)t(13;21)(q34;q11-12), der(13)t(13;21)(q34;q11-12), ins(16;9)(q22;?p23p24), der(19)t(9;19)(p24;q13), ider(?21;9)(p10p13;p24), der(21)r(21;9)(p1?1q1?1;p24p2…	8	diploid	N		46-47	1		14	13,21	ins(16;9)(q22;?p23p24)	del(9)(p11p24)ins(9;?21)(p11;p11p12)	add(4)(p15),add(9)(q11)t(9;22)(p24;q12)				der(5)t(5;19)(q11;q13), der(7)t(7;14)(q31;q11),der(13)del(13)(q11-q13)t(13;21)(q34;q11-12), der(13)t(13;21)(q34;q11-12), der(19)t(9;19)(p24;q13),der(21)r(21;9)(p1?1q1?1;p24p2?3)			ACH-000195	Set-2	SET2
HCC1599_BREAST			1	ATCC,DSMZ	SRR8639186			Y	Y	['ecDNA', 'Linear amplification', 'Complex non-cyclic']	['ANKRD27', 'C19orf12', 'CCNE1', 'CEP89', 'DPY19L3', 'FAAP24', 'NUDT19', 'PDCD5', 'PLEKHF1', 'RGS9BP', 'RHPN2', 'SLC7A9', 'SNORA68B', 'TDRD12', 'THEG5', 'TSHZ3', 'URI1', 'ZNF507', 'ZNF536', 'LEKR1', 'PA2G4P4', 'TIPARP', 'TIPARP-AS1']	{'amplicon1': 12.380147843755376, 'amplicon2': 6.122425544245398, 'amplicon3': 7.358919135743443, 'amplicon4': 6.14077257512624, 'amplicon5': 14.367258217147056}	{'amplicon1': 10.654643862342049, 'amplicon2': 6.122425544245398, 'amplicon3': 7.358919135743443, 'amplicon4': 6.14077257512624, 'amplicon5': 7.102674057368854}	{'amplicon1': 0.5596280311654104, 'amplicon2': 0.6276359085717069, 'amplicon3': 0.6646954009103886, 'amplicon4': 0.6850997122803144, 'amplicon5': 1.3094175339675946}								HCC1599	CRL-2331	ACC-503	multiploid. The cell population has several ploidy indices.	human highly rearranged flat-moded hypertetraploid karyotype - 92-105<4n>XX, -X, -X, -2, -5, -5, -5, +7, -9, +10, -11, -13, -13, -14, -15, -16, -17, -17, +18, +19, -20, -20, -20, -21, -22, -22, -22, +27-30mar, del(X)(q23), add(1)(p36)x2, der(1;3)(q10;q10)del(1)(p35), del(1)(p35), add(2)(q3?), add(3)(q2?)x2, add(4)(q2?)x2, der(4;14)(q10;q10), add(5)(p15), add(6)(p23), add(6)(q25)x2, add(7)(p11), a…		mix (multiploid, hypertetraploid)	N		92-105	28	27-30	X,2,5,9,11,13,14,15,16,17,20,21,22	7,10,18,19		del(X)(q23),del(1)(p35),del(11)(q13),del(16)(p13.2)	add(1)(p36)x2,add(2)(q3?),add(3)(q2?)x2,add(4)(q2?)x2,add(5)(p15),add(6)(p23),add(6)(q25)x2,add(7)(p11),add(7)(p22)x2,add(7)(q31),add(8)(p11),add(8)(q24),add(9)(p22),add(9)(p11),add(10)(q24)x2,add(11)(p12),add(11)(q2?),add(14)(p11),add(16)(q22),add(16)(q24),add(19)(q13)x2,add(19)(q13.2),add(21)(p11)				der(1;3)(q10;q10)del(1)(p35),der(4;14)(q10;q10)	i(13q)		ACH-000196	HCC1599	HCC1599		749713
TALL1_HAEMATOPOIETIC_AND_LYMPHOID_TISSUE	N	N	2	DSMZ		SRP189396	TALL-1 [Human adult T-ALL] : Caution: TP53 mutation indicated to be at p.Arg175His (c.524G>A) in PubMed=10071127.Derived from site: In situ; Bone marrow; UBERON=UBERON_0002371.Cel										negative							ACC-521		human flat-moded hypertetraploid karyotype - 90-102<4n>XXY/XXYY, -3, -9, -12, +13, +14, +14, -15, +20, +20, +21, +21, +2-4mar, der(X;1)(p10;p10)/add(1)(q11), add(1)(p11), add(5)(p1?5), del(2)(p22p24), del(12)(q24.1), dup(21)(q11qter)x3-4 - resembles published karyotype		hypertetraploid	N		90-102	3	2023-02-04	3,9,12,15	13,14,20,21		del(2)(p22p24),del(12)(q24.1)	add(1)(q11), add(1)(p11), add(5)(p1?5)	dup(21)(q11qter)x3-4			der(X;1)(p10;p10)			ACH-000197	TALL-1	TALL1		909762
EOL1_HAEMATOPOIETIC_AND_LYMPHOID_TISSUE	N	N	2	DSMZ	SRR8639143			N	N	[]	[]	{}	{}	{}					No Chromothripsis Detected					ACC-386		human hyperdiploid karyotype with 7.5% polyploidy - 50(48-51)<2n>,XY, +4, +6, +8, +19, del(4)(q12)x2, del(9)(q22) - del(4) effects cryptic FIP1L1-PDGFRA fusion - matches published karyotype	7.5	hyperdiploid	N		48-51				4,6,8,19		del(4)(q12)x2,del(9)(q22)								ACH-000198	EOL-1	EOL1		906856
HS255T_FIBROBLAST			1	ATCC			Hs 255.T : Problematic cell line: Misclassified. Originally thought to be a colorectal carcinoma cell line but using a variety of omics methods was shown to be a															Hs 255.T	CRL-7213		modal number = 46; range = 45 to 46			diploid	N	46	45-46														ACH-000199	HS255T	HS255T
A204_SOFT_TISSUE	N	N	2	DSMZ	SRR8639132			N	N	[]	[]	{}	{}	{}					No Chromothripsis Detected			A-204	CRL-7900	ACC-250		human near diploid karyotype with tetraploid sideline (31%) and 3.5% polyploidy - 46(41-46)<2n>XX - no consistent chromosome abnormality detected	3.5	diploid	N	46	41-46														ACH-000201	A-204	A204		910784
HS675T_FIBROBLAST			1	ATCC			Hs 675.T : Problematic cell line: Misclassified. Originally thought to be a colorectal carcinoma cell line but using a variety of omics methods was shown to be a															Hs 675.T	CRL-7400		modal number = 46; range = 41 to 100			diploid	N	46	41-100														ACH-000214		HS675T
A375_SKIN	N	N	2	ATCC	SRR8639175	SRP456499, SRP288350		N	N	[]	[]	{}	{}	{}			negative		High Confidence	2023-02-04		A-375	CRL-1619		It is a hypotriploid with a modal number of 62 chromosomes. There are 9 marker chromosomes that are commonly found in each cell, and normal N2, N6, and N22 are present at one copy per cell.			hypotriploid	N	62	58-68	9		2,6,22											ACH-000219	A-375	A375		906793
MINO_HAEMATOPOIETIC_AND_LYMPHOID_TISSUE	N	N	2	ATCC,DSMZ		SRP344044											negative					Mino	CRL-3000	ACC-687	Modal chromosome number: 74. This is a hypertriploid male cell line, del(6)(q16), t(8;11)(q22;q23), add(11)(q25), add(13)(q34), add(14)(q32). Most cells contain the t(11;14) derivative chromosome, detected by FISH with whole chromosome paint probes.	human flat moded hypertriploid karyotype; 70-75<3n>XXY, -3, -5, +7, +14, -16, -16, -18, -19, +20, +20, -21, +4mar, del(3)(q13)x1-2, del(6)(22), i(7)(p10), der(8)t(8;14)(q24;q32)t(14;11)(q32;q13)x2, t(8;14)(q24;q32)x2, der(11)t(11;14)(q2?;q11)t(14;8)(q32;q24)x1-2, der(11)t(11;14)(q13;q32)x2, add(14)(q21), der(13)t(3;13)(q25;q32)x1-2; carries complex rearrangements of IGH with MYC and CCND1 (BCL1) …		hypertriploid	N	74	70-75	4		3, 5, 16, 18, 19, 21	7,14,20		del(3)(q13)x1-2, del(6)(22)	add(14)(q21)		t(8;14)(q24;q32)x2		der(8)t(8;14)(q24;q32)t(14;11)(q32;q13)x2, der(11)t(11;14)(q2?;q11)t(14;8)(q32;q24)x1-2, der(11)t(11;14)(q13;q32)x2, der(13)t(3;13)(q25;q32)x1-2	i(7)(p10)		ACH-000220	Mino	MINO
SNU398_LIVER			1	ATCC																		SNU-398	CRL-2233		aneuploid; modal number = 62			hypotriploid	N	62	58-68														ACH-000221	SNU-398	SNU398		1240217
ASPC1_PANCREAS			1	ATCC			AsPC-1 : Caution: TP53 mutation indicated incorrectly as being at c.818G>A in PubMed=1630814.Misspelling: ASPC; GEO=GSM383935.Derived from site: Metastatic; As															AsPC-1	CRL-1682		none				N																ACH-000222	AsPC-1	ASPC1		910702
SUPM2_HAEMATOPOIETIC_AND_LYMPHOID_TISSUE	N	N	2	DSMZ																				ACC-509		human flat-moded near-diploid karyotype with 3.5% polyploidy - 44-50<2n>XX/XXX, +1, +7, +8, add(X)(q26), der(X;7)(q10;p10), add(1)(q21), der(1)(1pter->q43::1q43->q21::9q31->qter), t(2;5)(p23;q35), der(6)t(6;6)(q27;p11), add(9)(q31), add(11)(q24)/der(11)t(4;11)(?q34;q24), del(19)(q13.2) - extensive subclonal changes incl. dicentric t(1;1) - carries t(2;5) effecting NPM1-ALK (NPM-ALK) fusion - rese…	3.5	diploid	N	46	44-50				1,7,8,X			add(X)(q26),add(1)(q21),add(9)(q31), add(11)(q24)		t(2;5)(p23;q35)		der(11)t(4;11)(?q34;q24),der(X;7)(q10;p10),der(1)(1pter->q43::1q43->q21::9q31->qter),der(6)t(6;6)(q27;p11)		dicentric t(1;1)	ACH-000226	SUP-M2	SUPM2		1331040
HS742T_FIBROBLAST			1	ATCC			Hs 742.T : Problematic cell line: Misclassified. Originally thought to be a breast carcinoma cell line but using a variety of omics methods was shown to be a a f															Hs 742.T	CRL-7482		modal number = 46; range = 45 to 54			diploid	N		45-54														ACH-000230	Hs 742.T	HS742T
DEL_HAEMATOPOIETIC_AND_LYMPHOID_TISSUE	N	N	2	DSMZ																				ACC-338		human biclonal, hyperdiploid/hypertriploid, karyotype with 6.7% polyploidy - 47(44-49)<2n>XY, +5, +5, +6, -8, +mar, der(5)t(5;6)(q35;p21), t(5;6)(q35;p21), add(10)(q23-24), der(13)t(1;13)(q32;p11)t(1;13)(q21;q34), add(16)(q23), add(19)(p13), 33% - 74(74-77)<3n>XXY, +1, +3, +5, +5, +6, +7, -10, +13, -18, +20, t(5;6)(q35;p21)x2, add(10)(q24)x1-2, der(13)t(1;13)(q32;p11)t(1;13)(q21;q34)x2, add(16)(q…	6.7	mix(hyperdiploid, hypertriploid)	N	47	44-49	1		8	5,6			add(10)(q23-24),add(16)(q23),add(19)(p13),add(10)(q24)x1-2		t(5;6)(q35;p21),t(5;6)(q35;p21)x2		der(5)t(5;6)(q35;p21),der(13)t(1;13)(q32;p11)t(1;13)(q21;q34),der(13)t(1;13)(q32;p11)t(1;13)(q21;q34)x2			ACH-000233	DEL	DEL		906836
SCC4_UPPER_AERODIGESTIVE_TRACT	N	N	2	DSMZ	SRR8670747			N	N	['Linear amplification', 'Complex non-cyclic', 'BFB']	[]	{'amplicon1': 8.123246786056828, 'amplicon2': 13.649789375342753, 'amplicon3': 5.142970592333237, 'amplicon4': 14.0218607183964, 'amplicon5': 11.169896311520066, 'amplicon6': 6.933737384617541, 'amplicon9': 5.88308037113022}	{'amplicon1': 5.062657907531251, 'amplicon2': 6.512074303643951, 'amplicon3': 5.142970592333237, 'amplicon4': 14.0218607183964, 'amplicon5': 8.806524520661766, 'amplicon6': 6.933737384617541, 'amplicon9': 5.88308037113022}	{'amplicon1': 1.903600086967899, 'amplicon2': 1.6183374438530953, 'amplicon3': 0.4142377400550135, 'amplicon4': 1.2416186402812968, 'amplicon5': 0.4393870534666287, 'amplicon6': 0.0, 'amplicon9': 3.849334732438476e-09}					High Confidence	17	4	SCC-4	CRL-1624	ACC-618		human highly rearranged flat-moded heteroploid karyotype with pentaploid and decaploid peaks; 100-117/202-266<5N/10N>XXYY/XXXXYYYY, add(Y)(q12), add(2)(q23), add(3)(q28), del(3)(p11), add(4)(p15), ins(4;?)(q32;??), incomplete		mix (heteroploid, pentaploid, decaploid)	N		100-266				X,Y	ins(4;?)(q32;??)	del(3)(p11)	add(Y)(q12),add(2)(q23),add(3)(q28),add(4)(p15)							ACH-000238	SCC-4	SCC4		910904
HS600T_FIBROBLAST			1	ATCC			Hs 600.T : Problematic cell line: Misclassified. Originally thought to be a melanoma cell line but using a variety of omics methods was shown to be a a fibroblas															Hs 600.T	CRL-7360		modal number = 46; range = 44 to 46			diploid	N	46	44-46														ACH-000240		HS600T	Hs 600.T
JK1_HAEMATOPOIETIC_AND_LYMPHOID_TISSUE	N	N	2	DSMZ		SRP141347											negative							ACC-347		human hyperdiploid karyotype with significant polyploidy - 48(45-48)<2n>XY, +8, +22, t(1;7)(q10;q10), der(9)t(9;22)(q34;q11), der(22)t(9;22)(q34;q11)x2 - carries two Ph - resembles published karyotype		hyperdiploid	N	48	45-48				8,22					t(1;7)(q10;q10)		der(9)t(9;22)(q34;q11),der(22)t(9;22)(q34;q11)x2			ACH-000241	JK-1	JK1
DANG_PANCREAS	N	Y	3	DSMZ	SRR8788980			Y	Y	['Linear amplification', 'Complex non-cyclic', 'BFB', 'ecDNA']	['ADAM18', 'ADAM2', 'ADAM3A', 'ADGRA2', 'ADRB3', 'ASH2L', 'BAG4', 'BRF2', 'C8orf74', 'C8orf86', 'DDHD2', 'EIF4EBP1', 'ERLIN2', 'FGFR1', 'GOT1L1', 'LETM2', 'LSM1', 'MSRA', 'MTMR9', 'NSD3', 'PINX1', 'PLPBP', 'PLPP5', 'PRSS55', 'RAB11FIP1', 'RNF5P1', 'RP1L1', 'SLC35G5', 'SOX7', 'STAR', 'TACC1', 'UNC5D', 'XKR6', 'ZNF703']	{'amplicon1': 6.250565474459406, 'amplicon2': 20.88418247120567, 'amplicon3': 6.668658243449036, 'amplicon4': 5.604794302834918, 'amplicon5': 9.893191440731693, 'amplicon6': 17.71198220969936, 'amplicon7': 8.081114099147023}	{'amplicon1': 6.250565474459406, 'amplicon2': 16.810615528298612, 'amplicon3': 6.668658243449036, 'amplicon4': 5.297850099056025, 'amplicon5': 9.893191440731693, 'amplicon6': 15.86485390381297, 'amplicon7': 7.588510203209274}	{'amplicon1': 0.664293845511309, 'amplicon2': 1.317579906340732, 'amplicon3': 0.8083321157749626, 'amplicon4': 0.5476790663876829, 'amplicon5': 1.045227709603061, 'amplicon6': 1.1024376146297012, 'amplicon7': 0.9535450128341622}										ACC-249		human irregular hypotriploid karyotype with 3.5% polyploidy - 59(52-61)<3n>der(X), -X/Y, -X/Y, -1, -2, -3, -4, -5, +6, +7, -9, -10, -13, -16, -17, -18, -20, -22, -22, +4mar, add(2)(p?16), add(4)(q25), i(5p), add(6)(p22), add(7)(p11/13), der(7)t(3;7)(q11;p11), del(7)(p13), add(8)(p11), add(9)(p21), add(12)(p11), i(13q), der(14)t(14;?22)(q32;q12), add(15)(q26), der(19)t(19;hsr)(p13;?), add(20)(q13)	3.5	hypotriploid	N	59	52-61	4		X,Y,1,2,3,4,5,9,10,13,16,17,18,20,22	6,7		del(7)(p13)	add(2)(p?16),add(4)(q25),add(6)(p22),add(7)(p11/13),add(8)(p11),add(9)(p21),add(12)(p11),add(15)(q26),add(20)(q13)				der(14)t(14;?22)(q32;q12),der(19)t(19;hsr)(p13;?), der(7)t(3;7)(q11;p11)	i(5p),i(13q)		ACH-000243	DAN-G	DANG		1290797
BL41_HAEMATOPOIETIC_AND_LYMPHOID_TISSUE	N	N	2	DSMZ																				ACC-160		human hyperdiploid karyotype with 7% polyploidy - 48(42-49)<2n>XY, +7, -13, +2mar, add(8)(q24), t(8;14)(q24;q32), der(15)t(13;15)(q13;p11), add(17)(p12), subclonal rearrangements at 1q23, 7p22, 11q13	7	hyperdiploid	N	48	42-49	2		13	7			add(8)(q24),add(17)(p12)		t(8;14)(q24;q32)		der(15)t(13;15)(q13;p11)			ACH-000245	BL-41	BL41		910706
LS1034_LARGE_INTESTINE	N	N	2	ATCC																		LS1034	CRL-2158		modal number = 77, YY; seven markers involving chromosomes 1, 7, 14, X, and 18 were recognized. The other chromosomes involved could not be properly identified.; Monosomy 7 and monosomy 14 were present in all 15 metaphases analyzed. No normal chromosomes 5 or 18 were observed.			hypertriploid	N	77	70-80	7		7,14,5,18											ACH-000252	LS1034	LS1034		917486
COLO201_LARGE_INTESTINE	N	N	2	ATCC	SRR8639227			Y	Y	['ecDNA', 'Linear amplification', 'Complex non-cyclic']	['MUC20', 'SDHAP2', 'ADCY10P1', 'AHI1', 'ALDH8A1', 'APOBEC2', 'ATP6V0CP3', 'BICRAL', 'BTBD9', 'BTBD9-AS1', 'BYSL', 'C6orf132', 'C6orf226', 'CCND3', 'CT69', 'DAAM2', 'DAAM2-AS1', 'DNAH8', 'DNAH8-AS1', 'EYA4', 'FOXP4', 'FOXP4-AS1', 'FRS3', 'GLO1', 'GLP1R', 'GUCA1A', 'GUCA1B', 'HBS1L', 'HMGA1P7', 'KCNK16', 'KCNK17', 'KCNK5', 'KIF6', 'LRFN2', 'MDFI', 'MED20', 'MOCS1', 'MRPS10', 'MYB', 'NCR2', 'NFYA',…	{'amplicon1': 5.711596760046913, 'amplicon2': 21.6791883840909, 'amplicon3': 5.242081813865272, 'amplicon4': 5.502398852712602, 'amplicon5': 4.64845688850567, 'amplicon6': 7.412665654717819}	{'amplicon1': 5.711596760046913, 'amplicon2': 10.959529848547232, 'amplicon3': 5.242081813291238, 'amplicon4': 5.502398852712602, 'amplicon5': 4.64845688850567, 'amplicon6': 5.059272400088934}	{'amplicon1': 0.6643668015092088, 'amplicon2': 0.6860035377748783, 'amplicon3': 0.6088484138743808, 'amplicon4': 0.6537741808207278, 'amplicon5': 0.6786027884367312, 'amplicon6': 1.023068599327273}								COLO 201	CCL-224		The stemline chromosome number is hypertriploid and 10-11 marker chromosomes (M1, M2, M4, M5, M6 and 5 others) were common in monosomic, disomic and trisomic condition although most of these markers were monosomic.			hypertriploid	N		70-80														ACH-000253	COLO 201	COLO201
KASUMI1_HAEMATOPOIETIC_AND_LYMPHOID_TISSUE			1	ATCC,DSMZ		SRP373353											positive	.				Kasumi-1	CRL-2724	ACC-220	t(8:21) (q22;q22)	human hypodiploid karyotype - 45<2n>X, -Y, -9, -13, -16, +3mar, t(8;21)(q22;q22), der(9)t(9;?)(p22;?), der(15)t(?9;15)((?q11;?p11) - carries both partners of 8;21 translocation associated with AML (mainly FAB M2)		hypodiploid	N	45	35-45	3		Y,9,13,16						t(8;21)(q22;q22)		der(9)t(9;?)(p22;?),der(15)t(?9;15)((?q11;?p11)			ACH-000263	KASUMI-1	KASUMI1		907275
CALU6_LUNG	N	N	2	ATCC	SRR8639196			Y	Y	['ecDNA', 'Linear amplification', 'Complex non-cyclic']	['ABCC4', 'CLDN10', 'CLDN10-AS1', 'CLYBL', 'CLYBL-AS1', 'CLYBL-AS2', 'DCT', 'DNAJC3', 'DNAJC3-DT', 'DOCK9', 'DOCK9-AS1', 'DOCK9-DT', 'DZIP1', 'FARP1', 'FKSG29', 'GPC5', 'GPC5-AS1', 'GPC5-AS2', 'GPC6', 'GPC6-AS1', 'GPC6-AS2', 'GPR18', 'GPR180', 'GPR183', 'HS6ST3', 'IPO5', 'MBNL2', 'OXGR1', 'RAP2A', 'RNF113B', 'SLC15A1', 'SNORD13G', 'SOX21', 'SOX21-AS1', 'STK24', 'STK24-AS1', 'TGDS', 'TM9SF2', 'UBA…	{'amplicon1': 8.630039870732922, 'amplicon2': 5.8062042722959095, 'amplicon3': 7.380865889677863}	{'amplicon1': 5.815760387002976, 'amplicon2': 4.7708856589511415, 'amplicon3': 7.291537714788851}	{'amplicon1': 1.0939211007650873, 'amplicon2': 0.2922613049123465, 'amplicon3': 1.361816422959796}					Low Confidence		2023-01-03	Calu-6	HTB-56	ACC-734	The stemline chromosome number is hypotriploid and the 2S component occurred at 5.8%. Modal chromosome number is 59. Fourteen marker chromosomes (constitutive) were common to most S metaphases. No Y chromosome was detected in the QM stained preparation.			hypotriploid	N	59	58-68	14		Y											ACH-000264	Calu-6	CALU6		724859
HDLM2_HAEMATOPOIETIC_AND_LYMPHOID_TISSUE	N	N	2	DSMZ	SRR13933759			Y		['Complex non-cyclic', 'ecDNA', 'Linear amplification']	['AK3', 'CD274', 'CDC37L1', 'CDC37L1-DT', 'ERMP1', 'GLIS3', 'GLIS3-AS1', 'INSL4', 'INSL6', 'JAK2', 'KCNV2', 'KIAA2026', 'MLANA', 'PDCD1LG2', 'PLGRKT', 'PLPP6', 'PUM3', 'RCL1', 'RFX3', 'RFX3-AS1', 'RIC1', 'RLN1', 'RLN2', 'SLC1A1', 'SPATA6L', 'VLDLR', 'VLDLR-AS1']	{'amplicon1': 11.661962937111491, 'amplicon2': 6.879750403626122, 'amplicon3': 15.250181269922509, 'amplicon4': 8.488909510731254, 'amplicon5': 8.389658792236846, 'amplicon6': 5.768528465497273}	{'amplicon1': 7.802813308395009, 'amplicon2': 5.505032129556648, 'amplicon3': 13.557508243324138, 'amplicon4': 8.369171571991114, 'amplicon5': 7.927117169621575, 'amplicon6': 5.768528465497273}	{'amplicon1': 1.3115127544331844, 'amplicon2': 1.3639028775793949, 'amplicon3': 0.6814506190767078, 'amplicon4': 1.262435224302514, 'amplicon5': 1.5659634563280882, 'amplicon6': 3.324120750906736e-09}										ACC-17		remarkable human hypodiploid cell line with large number of rearrangements involving all chromosomes except ch 10 - 36(35-38)<2n>X, der(Y), breakpoints at: 1p21, 1q11, 2p14, 2q37, 3q21, 3p14, 3q11, 3q25.2, 3q27, 4q25, 5q11, 5q35, 6q15/16, 7p14, 8q21.1, 8q23, 8q24.2, 9p11, 11q13, 12p12, 12q24.3, 13p11, 13q14, 14q21, 14q23/24.2, 15p11, 15q13, 17p11, 17q25, 18p11, 19p13, 19q13, 21q21, 22q33, Ycen, Y…		hypodiploid	N	36	35-38											der(Y)			ACH-000267	HDLM-2	HDLM2		924110
HPAC_PANCREAS			1	ATCC	SRR8639156			N	N	[]	[]	{}	{}	{}					No Chromothripsis Detected			HPAC	CRL-2119		modal number = 61			hypotriploid	N	61	58-68														ACH-000270	HPAC	HPAC		1298136
SUDHL10_HAEMATOPOIETIC_AND_LYMPHOID_TISSUE	N	N	2	DSMZ,ATCC																		SU-DHL-10	CRL-2963	ACC-576		human flat-moded hyperdiploid karyotype - 47(43-48)<2n>XY, +7, der(8)t(X;8)(q25;p23)t(8;X)(q24;q26)t(X;14)(q28;q32), del(10)(q22q24), der(11)t(Y;11)(q11;q25), der(14)t(8;14)(q24;q32), der(18)t(14;18)(q32;q21) - carries concurrent rearrangements of IGH with MYC and BCL2 - resembles published karyotype		hyperdiploid	N	47	43-48				7		del(10)(q22q24)					der(8)t(X;8)(q25;p23)t(8;X)(q24;q26)t(X;14)(q28;q32),der(11)t(Y;11)(q11;q25),der(14)t(8;14)(q24;q32),der(18)t(14;18)(q32;q21)			ACH-000271	SU-DHL-10	SUDHL10		1331033
HS852T_SKIN			1	ATCC																		Hs 852.T	CRL-7585		modal number = 84; range = 42 to 95			hypotetraploid	N	84	42-95														ACH-000274	Hs 852.T	HS852T
NUDUL1_HAEMATOPOIETIC_AND_LYMPHOID_TISSUE	N	N	2	ATCC,DSMZ	SRR1236469, SRR1236467			Y		['BFB', 'ecDNA']	['ALPK1', 'AP1AR', 'ARSB', 'BHMT', 'BHMT2', 'CMYA5', 'DMGDH', 'HOMER1', 'JMY', 'TENT2', 'TIFA']	{'amplicon1': 22.77098322418412}	{'amplicon1': 15.136797947778}	{'amplicon1': 1.2713743268130775}								NU-DUL-1	CRL-2969	ACC-579	44, X (hypodiploid), +der(4)t(4;?)(q31;?). -6, -17, -18, -21, +2mar,der(1)t(1;?)(q32;?), del(4)(q25q31), del(5)(p12), del(6)(q21), del(8)(q24), der(11)t(11;?)(q21;?), der(12)t(12;?)(p13;?), der(14)t(14;?)(q13;), ter rea(19;21)(q13;q22)	human hypodiploid karyotype with 4% polyploidy - 45<2n>X, -Y, der(X)t(X;13)(p11.2;q13), del(3)(q26-28), der(5)t(X;5)(q26;q21), del(6)(p21p22), del(6)(q22), der(8)t(8;14)(q24;q32), add(11)(q23-24), der(14)t(8;14)(q24;q32)t(14;13)(q32;?q14)t(13;X)(?q13;p11.2), der(17)t(17;18)(q22;q21.1), der(18)t(5;18)(q21;q21.1)inv(5)(q21;q35), der(19)t(?17;19)(q22;q13.2) - carries semi-cryptic t(8;14) effecting I…	4	hypodiploid	N	45	35-45	2					del(3)(q26-28), del(6)(p21p22), del(6)(q22),	add(11)(q23-24)				der(X)t(X;13)(p11.2;q13), der(5)t(X;5)(q26;q21), der(8)t(8;14)(q24;q32), der(14)t(8;14)(q24;q32)t(14;13)(q32;?q14)t(13;X)(?q13;p11.2), der(17)t(17;18)(q22;q21.1), der(18)t(5;18)(q21;q21.1)inv(5)(q21;q35), der(19)t(?17;19)(q22;q13.2)			ACH-000287	NU-DUL-1	NUDUL1		1330982
NB4_HAEMATOPOIETIC_AND_LYMPHOID_TISSUE	N	N	2	DSMZ		SRX2506343, SRX2506340, SRX2506342, SRP284874, SRP222319, SRX2506344, SRX2506341, SRX2506339									N		negative							ACC-207		human hypertriploid karyotype with 3% polyploidy - 78(71-81)<3n>XX, -X, +2, +6, +7, +7, +11, +12, +13, +14, +17, -19, +20, +4mar, der(8)t(8;?)(q24;?), der(11)t(11;?)(?->::11p15->11q22.1::11q13->22.1:), der(12)t(12;?)(p11;?), 14p+, t(15;17)(q22;q11-12.1), der(19)t(10;19)(q21.1;p13.3)x2 - identity confirmed	3	hypertriploid	N	78	71-81	4		X,19	2,6,7,11,12,13,14,17,20					t(15;17)(q22;q11		der(8)t(8;?)(q24;?),der(11)t(11;?)(?->::11p15->11q22.1::11q13->22.1:),der(12)t(12;?)(p11;?),der(19)t(10;19)(q21.1;p13.3)x2			ACH-000294	NB-4	NB4		1323913
EM2_HAEMATOPOIETIC_AND_LYMPHOID_TISSUE	N	N	2	DSMZ		SRP315776											negative							ACC-135		human hypertriploid karyotype with hypotetraploid sideline - 74(70-86)<3n>X, -X, -X, +3, +4, +6, +6, +6, +8, -9, +11, -14, -14, +15, +17, -19, +21, +22, +mar - der(5)t(5;?)(q13-15;?), der(9)t(9;22)(q34;q11), i(17q)x2 - in some cells up to three copies of der(9) are present - the karyotype overlaps that of EM-3 (DSM ACC 134) and corresponds with those reported for both EM-2 and EM-3		mix(hypertriploid, hypotetraploid)	N	74	70-86	1		X,9,14,19	3,4,6,8,11,15,17,21,22							der(5)t(5;?)(q13-15;?), der(9)t(9;22)(q34;q11)	i(17q)x2		ACH-000295	EM-2	EM2		906855
HNT34_HAEMATOPOIETIC_AND_LYMPHOID_TISSUE	N	N	2	DSMZ																				ACC-600		human flat-moded near-diploid karyotype with 7% polyploidy; 46(44-48)<2n>XX, t(3;3)(q21;q26), t(9;22)(q34;q11), del(17)( ?p12.2p13.1), del(20)(q13.1q13.2); t(3;3) and t(9;22) effect rearrangement of MECOM (EVI1) and BCR-ABL1, respectively; matches published karyotype.	7	diploid	N	46	44-48						del(17)( ?p12.2p13.1),del(20)(q13.1q13.2)			t(3;3)(q21;q26), t(9;22)(q34;q11)					ACH-000299		HNT34	HNT-34
LAMA84_HAEMATOPOIETIC_AND_LYMPHOID_TISSUE	N	N	2	DSMZ	SRR8652091			N	N	[]	[]	{}	{}	{}					No Chromothripsis Detected					ACC-168		human hypertriploid karyotype with 3.6% polyploidy - 73/74(69-77)<3n>XX, -X, +1, -2, +5, +6, +8, +13, -14, +17, +17, -18, +22, +mar, del(7)(p15), der(9)t(9;22)(q34;q11)x2, i(11q), add(13)(q33), del(17)(p12), der(22)t(9;22)(q34;q11)x4 - carries Ph (4 copies) - resembles published karyotype	3.6	hypertriploid	N	74	69-77	1		X,2,14,18	1,5,6,8,13,17,22		del(7)(p15),del(17)(p12)	add(13)(q33)				der(9)t(9;22)(q34;q11)x2,der(22)t(9;22)(q34;q11)x4	i(11q)		ACH-000301	LAMA-84	LAMA84		907783
HS688AT_FIBROBLAST			1	ATCC			Hs 688(A).T : Problematic cell line: Misclassified. Originally thought to be a melanoma cell line but using a variety of omics methods was shown to be a a fibroblas															Hs 688(A).T	CRL-7425		modal number = 46; range = 45 to 47			diploid	N	46	45-47														ACH-000306	Hs 688(A).T	HS688AT
EFO21_OVARY			1	DSMZ	SRR8639153			Y	N	['ecDNA', 'Linear amplification']	['MUC20', 'SDHAP2']	{'amplicon1': 15.457816520606851, 'amplicon2': 7.922670140615485, 'amplicon3': 6.304953773442908}	{'amplicon1': 15.457816520606851, 'amplicon2': 7.922670140615485, 'amplicon3': 6.304953773442908}	{'amplicon1': 0.7710261707509456, 'amplicon2': 0.0, 'amplicon3': 0.6126441389748568}										ACC-235		apparently human karyotype			N																ACH-000308	EFO-21	EFO21		911905
SKLU1_LUNG	N	N	2	ATCC	SRR8670681			N	N	['Linear amplification', 'Complex non-cyclic', 'BFB']	[]	{'amplicon1': 6.622848175440564, 'amplicon2': 6.112750381605697, 'amplicon3': 7.781958281809628, 'amplicon4': 5.279038333035933, 'amplicon5': 26.25094618288109, 'amplicon6': 7.250688494995343, 'amplicon7': 5.266054153540658, 'amplicon8': 5.207334404407133}	{'amplicon1': 6.622848175440564, 'amplicon2': 6.112750381605697, 'amplicon3': 7.781958281809628, 'amplicon4': 5.279038333035933, 'amplicon5': 21.59147460768261, 'amplicon6': 6.3704813757773975, 'amplicon7': 5.115536694472239, 'amplicon8': 5.207334404407133}	{'amplicon1': 4.33121316580411e-11, 'amplicon2': 0.7807567056011168, 'amplicon3': 0.5757063999001194, 'amplicon4': 1.032853422115959, 'amplicon5': 1.119091157275662, 'amplicon6': 0.9581509500459277, 'amplicon7': 0.9546804913164996, 'amplicon8': 0.0}					Low Confidence		2023-04-05	SK-LU-1	HTB-57		The stemline chromosome number is hypotetraploid, with the 2S component occurring at 4.4%. Marker chromosomes 1p, t(1q;11q); 11q+; t(13;?); 16q+; t(12q; 18q); M10; t(2q;13q); i(15); and ?t(xp;21q) occurred in all S metaphases, and t(1p;?); t(1p;14q); t(16;?), and t(14;21) occurred in some. In addition, 4 to 9 small markers of unidentifiable origin occurred frequently. Chromosome No. 7 was general…			hypotetraploid	N		81-91			15	7					t(1q;11q), t(13;?),t(12q; 18q),t(2q;13q),?t(xp;21q),t(1p;?), t(1p;14q), t(16;?),t(14;21)			i(15)		ACH-000309	SK-LU-1	SKLU1		909721
SKNBE2_AUTONOMIC_GANGLIA	N	Y	3	ATCC,DSMZ		SRX1690248,SRX2555311									Y							SK-N-BE(2)	CRL-2271	ACC-632	modal number = 44; one or more HSR bearing chromosomes	human hypodiploid karyotype with 12% polyploidy	12	hypodiploid	N	44	35-45														ACH-000312	SK-N-BE(2)	SKNBE2
MOLM6_HAEMATOPOIETIC_AND_LYMPHOID_TISSUE	N	N	2	DSMZ																				ACC-611		human flat moded near triploid karyotype; 62-77<3n>XY/XXY, +6, +6, -14, -15, -16, -17, -18, +22, +22, +2mar, t(9;22)(q34;q11), i(11q), der(22)t(9;22)(q34;q11)x3; add(7)(p11) present in sdl; cells typically carry 4 copies of der(22)t(9;22) / Ph effecting BCR-ABL1 rearrangement		triploid	N		62-77	2		14,15,16,17,18	6,22			add(7)(p11)		t(9;22)(q34;q11)		der(22)t(9;22)(q34;q11)x3	i(11q)		ACH-000321	MOLM-6	MOLM6
42MGBA_CENTRAL_NERVOUS_SYSTEM	N	N	2	DSMZ	SRR18741155, SRR18741156		PRJNA780296 - TMZ resistant cell lines with WGS																	ACC-431		human flat-moded hypertetraploid karyotype with 8% polyploidy - 88-95<4n>XX, -Y, -Y, +4, -5, -5, -7, -8, -9, -9, +11, +11, -13, -13, +14, +14, +15, -16, -17, -17, -18, -18, -19, -21, -22, +14mar, add(1)(p1?), del(1)(q21.2), del(2)(q13)x2, dup(2)(p12p2?4)add(2)(p2?4), del(3)(q13.3), add(4)(p11), add(5)(p1?5), add(6)(q2?)x2, add(7)(q11)x2, add(7)(q3?), del(9)(p21p22)x2, del(11)(p11)x2, inv(12)(q12q…	8	hypertetraploid	N		88-95	14		Y,5,7,8,9,13,16,17,18,19,21,22	4,11,14,15		del(1)(q21.2),del(2)(q13)x2,del(3)(q13.3),del(9)(p21p22)x2,del(11)(p11)x2	add(1)(p1?),add(4)(p11),add(5)(p1?5),add(6)(q2?)x2,add(7)(q11)x2,add(7)(q3?),add(13)(p11)x2,add(14)(q32)x2,add(21)(p11)x2	dup(2)(p12p2?4)add(2)(p2?4)		inv(12)(q12q21)x2	der(12)del(p11)t(7;12)(q21;q1?4)x2			ACH-000323	42-MG-BA	42MGBA		687561
JURLMK1_HAEMATOPOIETIC_AND_LYMPHOID_TISSUE	N	N	2	DSMZ																				ACC-532		human hypodiploid karyotype with 4% polyploidy - 45(41-45)<2n>XY, -9, add(1)(p35), der(9)del(9)(p21.2)t(9;22)(q34;q11), der(11)t(11;9;22)(p15;q34;q11), add(12)(p13)x2, add(17)(p13), der(22)t(9;22)(q34;q11) - carries t(9;22) effecting BCR-ABL1 fusion (two copies) - does not appear to match published karyotype	4	hypodiploid	N	45	41-45			9				add(1)(p35),add(12)(p13)x2,add(17)(p13)				der(9)del(9)(p21.2)t(9;22)(q34;q11),der(11)t(11;9;22)(p15;q34;q11),der(22)t(9;22)(q34;q11)			ACH-000326	JURL-MK1	JURLMK1		1327771
EFM19_BREAST	N	N	2	DSMZ	SRR8639200			Y	Y	['Linear amplification', 'ecDNA', 'BFB']	['ADK', 'AGAP5', 'ANXA11', 'AP3M1', 'ARL3', 'BEND3P3', 'BMS1P21', 'BMS1P4', 'BMS1P4-AGAP5', 'C10orf55', 'CAMK2G', 'CFAP43', 'CHCHD1', 'COL17A1', 'COMTD1', 'DLG5', 'DLG5-AS1', 'DUPD1', 'DUSP13', 'DYDC1', 'DYDC2', 'EIF5AL1', 'FAS', 'FUT11', 'GLUD1P3', 'GSTO1', 'GSTO2', 'KAT6B', 'KCNMA1', 'KCNMA1-AS1', 'KCNMA1-AS2', 'KCNMA1-AS3', 'LRMDA', 'MAT1A', 'MBL1P', 'MYOZ1', 'NDST2', 'NEURL1', 'NEURL1-AS1', '…	{'amplicon1': 4.828404567782351, 'amplicon2': 4.984703526970794, 'amplicon3': 14.486272944581945, 'amplicon4': 34.598924015418696, 'amplicon5': 4.662121214596563, 'amplicon6': 8.546803069323254}	{'amplicon1': 4.828404567782351, 'amplicon2': 4.945002352158774, 'amplicon3': 11.315969560240516, 'amplicon4': 26.85218725009738, 'amplicon5': 4.662121214596563, 'amplicon6': 7.429391440833158}	{'amplicon1': 0.6769226680902378, 'amplicon2': 0.8838824383455568, 'amplicon3': 1.4864608674685655, 'amplicon4': 0.7415610388972715, 'amplicon5': 0.0, 'amplicon6': 0.7529903914200767}										ACC-231		human highly rearranged hypotriploid karyotype with 5.8% polyploidy - 62(58-65)<3n>X, der(X), apparent ch 17 nullisomy and preponderance of marker chromosomes, e.g. add(1)(p11), idel(1)(q11q?22), i(1p), i(2p), add(4)(p11), add(4)(p11), etc. - resembes original description	5.8	hypotriploid	N	62	58-65			17				add(1)(p11),add(4)(p11)					i(1p), i(2p)		ACH-000330	EFM-19	EFM19		906851
YAPC_PANCREAS	N	N	2	DSMZ																				ACC-382		human near-triploid karyotype with 8% polyploidy - 66-71<3n>XXYY, +3, +7, +8, +9, +10, +14, -17, -18, -19, -20, -22, -22, -22, +3mar, der(1)del(1)(q23-25)inv(1)(p11q21), der(1;5)(q10;q10), add(3)(p11)/del(3)(p11p21)x2, del(5)(p11), add(6)(p21), del(7)(q32), add(9)(p1?), der(9;15)(q10;q10), der(10)t(10;11)(p11;q13)x2, del(12)(p12), add(13)(p11)x2, add(13)(p11), inv(16)(p13q11.2), del(18)(q21), add…	8	triploid	N		66-71	3		17,18,19,20,22	3,7,8,9,10,14		del(3)(p11p21)x2,del(5)(p11),del(7)(q32), del(12)(p12),del(18)(q21)	add(3)(p11),add(6)(p21),add(9)(p1?),add(13)(p11)x2,add(20)(p11)			inv(16)(p13q11.2)	der(20)t(1;20)(p34;p11),der(1)del(1)(q23-25)inv(1)(p11q21), der(1;5)(q10;q10),der(9;15)(q10;q10), der(10)t(10;11)(p11;q13)x2,			ACH-000332	YAPC	YAPC		909904
DB_HAEMATOPOIETIC_AND_LYMPHOID_TISSUE	N	N	2	DSMZ	SRR8639211, SRR1236468			N	N	['Linear amplification']	[]	{'amplicon1': 5.916669240112184}	{'amplicon1': 5.265183777114099}	{'amplicon1': 0.6922727913594164}								DB	CRL-2289	ACC-539		human hypertriploid karyotype - 80(79-81)<3n>XXXYY, -3, +7, +7, +8, -9, +11, -13, +16, +18, +20, +20, +20, +21, +22, +mar, der(4)t(X;4)(q11;p13), add(5)(q11), t(10;20)(q24;p11), ?inv(13)(q21.2q32), t(14;18)(q32;q21), del(16)(p13.2), der(18)(t(14;18)(q32;q21) - carries t(14;18) associated with B-cell lymphoma		hypertriploid	N	80	79-81	1		3,9,13	7,8,11,16,18,20,21,22		del(16)(p13.2)	add(5)(q11)		t(10;20)(q24;p11),t(14;18)(q32;q21)	?inv(13)(q21.2q32)	der(4)t(X;4)(q11;p13),der(18)(t(14;18)(q32;q21)			ACH-000334	DB	DB		906832
OCIAML3_HAEMATOPOIETIC_AND_LYMPHOID_TISSUE	N	N	2	DSMZ		SRP308489											negative							ACC-582		human hyperdiploid karyotype - 48(45-50)<2n>X/XY, +1, +5, +8, der(1)t(1;18)(p11;q11), i(5p), del(13)(q13q21), dup(17)(q21q25) - sideline with r(Y)x1-2 - hemizygous for RB1		hyperdiploid	N	48	45-50				1,5,8		del(13)(q13q21)		dup(17)(q21q25)			der(1)t(1;18)(p11;q11)	i(5p)		ACH-000336	OCI-AML3	OCIAML3		1290455
CL14_LARGE_INTESTINE	N	Y	3	DSMZ																				ACC-504		human flat-moded hypotetraploid karyotype with 3.5% polyploidy - 78-85<4n>XX, -Y, -Y, -3, -3, -4, -4, +5, +5, +6, -8, +9, +9, -10, -10, +11, -13, -14, -16, -16, -17, -18, -18, -18, -21, -21, -21, -22, +6-12mar, del(1)(p32)x2, i(5p)x3, add(14)(p11)x2, add(17)(p11), add(19)(q13)x2 - ring and large isodicentric hsr marker chromosomes present	3.5	hypotetraploid	N		78-85	9	2023-06-12	Y,3,4,8,10,13,14,16,17,18,21,22	5,6,9,11		del(1)(p32)x2	add(14)(p11)x2,add(17)(p11),add(19)(q13)x2					i(5p)x3		ACH-000342	CL-14	CL14
JVM3_HAEMATOPOIETIC_AND_LYMPHOID_TISSUE	N	N	2	DSMZ																				ACC-18		human near tetraploid karyotype with clear mode - 87-93<4n>XXYY, +3, -7, -8, -10, +12, +12, -14, -19, -19, -20, -20 - appears to be derivate of original hyperdiploid line which exhibited trisomy 12		tetraploid	N		87-93			7,8,10,14,19,20	3,12										ACH-000346	JVM-3	JVM3		907270
RPMI7951_SKIN	N	Y	3	ATCC,DSMZ	SRR8670765			N	N	['Linear amplification']	[]	{'amplicon1': 8.979685830318303}	{'amplicon1': 5.08628050587806}	{'amplicon1': 1.3146296717460602}					Low Confidence		1	RPMI-7951	HTB-66	ACC-66	modal number= 49; range = 47 to 66.This is a hyperdiploid human cell line with the modal chromosome number of 49, occurring in 24% of cells. Polyploid cells occurred at 22%, which is high. Seven marker chromosomes were common to most cells, including t(10p14q); t(15q17p), t(Xp8p), del(17) (p13.1) and three others. Five others occurred only in some cells. Normal X chromosomes were absent. N14, N17…	human flat-moded hyperdiploid karyotype with 22% polyploidy - 54(50-60)<2n>X, -X, +1, +2, +6, +7, +8, +20, +20, +3mar, der(8)t(7;8)(p11;p12), der(9)t(9;11)(p21;q11), add(18)(q23;HSR) - shares t(9;11) with IPC-298 defining a new recurrent translocation in malignant melanoma	22	hyperdiploid	N	54	50-60	3		X	2,1,6,7,8,20			add(18)(q23;HSR)				der(8)t(7;8)(p11;p12), der(9)t(9;11)(p21;q11)			ACH-000348	RPMI-7951	RPMI7951		910903
HCC1500_BREAST			1	ATCC	SRR8639184			N	Y	['Complex non-cyclic', 'BFB', 'Linear amplification']	[]	{'amplicon1': 6.897377313168104, 'amplicon2': 36.376261427063305, 'amplicon3': 5.721691777300396, 'amplicon5': 10.431860226281128, 'amplicon6': 4.67584229517491, 'amplicon7': 4.615700778609924, 'amplicon8': 29.36820499059968, 'amplicon9': 7.010641920719055}	{'amplicon1': 4.474253868572209, 'amplicon2': 19.190791039739484, 'amplicon3': 5.721691777300396, 'amplicon5': 6.570376337632805, 'amplicon6': 4.67584229517491, 'amplicon7': 4.615700778609924, 'amplicon8': 6.713756341440167, 'amplicon9': 5.835792791715539}	{'amplicon1': 1.7466627528637828, 'amplicon2': 1.7523715244997375, 'amplicon3': 0.0, 'amplicon5': 0.8827612824508915, 'amplicon6': 0.0, 'amplicon7': 0.0, 'amplicon8': 1.6689416368238534, 'amplicon9': 1.3079110387586277}								HCC1500	CRL-2329		near diploid			diploid	N		45-47														ACH-000349	HCC1500	HCC1500		1303900
COLO678_LARGE_INTESTINE	N	N	2	DSMZ																				ACC-194		human hyperdiploid karyotype with 4% polyploidy - 57(52-58)<2n>XXY, +X, +3, +7, +8, +10, +11, +12, +15, -17, -18, +22, +4mar, add(3)(p11), amp(7)(q11.23)x2, del(12)(q21/22q24.2)x2 - trisomy 7 and 12 are associated with colon carcinoma	4	hyperdiploid	N	57	52-58	4		17,18	X,3,7,8,10,11,12,15,22		del(12)(q21/22q24.2)x2	add(3)(p11)							ACH-000350	COLO-678	COLO678		910689
HCC1428_BREAST			1	ATCC	SRR8639183			N	N	['Complex non-cyclic', 'Linear amplification']	[]	{'amplicon1': 7.280540144576199, 'amplicon2': 6.996865531821739, 'amplicon3': 5.499500517544769}	{'amplicon1': 6.630692716265248, 'amplicon2': 6.426656725559801, 'amplicon3': 4.682639515751912}	{'amplicon1': 0.8665400141067465, 'amplicon2': 0.1649766269478475, 'amplicon3': 0.3923334505582576}								HCC1428	CRL-2327		polyploid			polyploid	N																ACH-000352	HCC1428	HCC1428		1290905
MKN45_STOMACH	N	N	2	DSMZ	SRR8652124		MKN45 : Caution: Was indicated not to have a TP53 mutation in PubMed=1370612 and PubMed=15900046.Misspelling: MKN46; Cosmic=968349.Misspelling: MNK-45; Note=O	Y	Y	['ecDNA', 'Complex non-cyclic', 'Linear amplification']	['ADAMTSL4', 'ADAMTSL4-AS1', 'ECM1', 'FALEC', 'MCL1', 'TARS2', 'AASS', 'ANKRD7', 'ASZ1', 'CADPS2', 'CAPZA2', 'CAV1', 'CAV2', 'CFTR', 'CFTR-AS1', 'CPED1', 'CTTNBP2', 'FAM3C', 'FEZF1', 'FEZF1-AS1', 'ING3', 'KCND2', 'LSM8', 'MET', 'PTPRZ1', 'ST7', 'ST7-AS1', 'ST7-AS2', 'ST7-OT3', 'ST7-OT4', 'TES', 'TSPAN12', 'WNT16', 'WNT2', 'BBOX1', 'BBOX1-AS1', 'BDNF', 'BDNF-AS', 'CCDC34', 'CCDC82', 'FIBIN', 'JRKL…	{'amplicon1': 6.705976708693695, 'amplicon2': 10.981562712697269, 'amplicon3': 22.89083710079765, 'amplicon4': 10.459270570487098, 'amplicon5': 10.156671707007964, 'amplicon6': 5.480922828185513}	{'amplicon1': 5.285014975627416, 'amplicon2': 10.981562712697269, 'amplicon3': 7.935531532918429, 'amplicon4': 8.656170977775636, 'amplicon5': 9.397994180875516, 'amplicon6': 5.480922828185513}	{'amplicon1': 0.6928126287220497, 'amplicon2': 0.3977504982728555, 'amplicon3': 1.0366281206155927, 'amplicon4': 0.9854267261479456, 'amplicon5': 0.8746081449869108, 'amplicon6': 0.6172383633775625}					High Confidence	2023-08-11	6, 10, 12, 14			ACC-409		human hypertriploid karyotype with 8% polyploidy - 70-73<3n>XX/XXX, -X, -2, -2, -4, -5, -5, +6, -11, -13, -13, -14, -18, -19, -20, -21, -22, +20mar, add(X)(q1?), der(1)(1pter->p21::1p11->q32::1q44->q11::?), i(2p), der(3)t(3;?9)(p14;q13/21), del(4)(q21), del(4)(q26), del(6)(q1?)x2, del(7)(p11), del(8)(p12), add(8)(q24), del(9)(p11), add(13)(p11), inv(16)(p13q22), add(17)(p1?), add(19)(q13), i(21q)…	8	hypertriploid	N		70-73	20		X,2,4,5,11,13,14,18,19,20,21,22	6		del(4)(q21),del(4)(q26),del(6)(q1?)x2,del(7)(p11),del(8)(p12),del(9)(p11)	add(X)(q1?),add(8)(q24),add(13)(p11),add(17)(p1?),add(19)(q13)			inv(16)(p13q22)	der(1)(1pter->p21::1p11->q32::1q44->q11::?),der(3)t(3;?9)(p14;q13/21)	i(2p),i(21q)		ACH-000356	MKN-45	MKN45		925340
JEKO1_HAEMATOPOIETIC_AND_LYMPHOID_TISSUE	N	N	2	DSMZ		SRP344044											negative					JeKo-1	CRL-3006	ACC-553		human highly rearranged flat-moded hypertriploid karyotype - 70-78<3n>XXXX, +X, +1, +2, +2, +4, +6, +7, -8, +10, +11, -12, -12, +13, +14, +15, -17, +18, -19, -19, -22, +2-4mar, del(X)(p21)/add(X)(p11.2)x2, der(X)t(X;11)(q26-28;q13)t(11;?10)(q24;?p12), der(1)t(1;2)(p21;q22)x2, add(2)(q2?), del(2)(q11), add(3)(q27), der(5)t(5;12)(p15;p11-12)x2, add(6)(p21)x2, der(6;13)(p10;q10)x1-2, der(7)t(4;7)(q2…		hypertriploid	N		70-78	3	2023-02-04	8,12,17,19,22	X,1,2,4,6,7,10,11,13,14,15,18	ins(19;12)(q13.1;q13.2q2?4)x2	del(X)(p21), del(2)(q11),del(16)(p11)	add(X)(p11.2)x2,add(2)(q2?),add(3)(q27),add(6)(p21)x2,add(9)(p2?),add(13)(p11),add(14)(p11),add(17)(p11)				der(X)t(X;11)(q26-28;q13)t(11;?10)(q24;?p12),der(1)t(1;2)(p21;q22)x2,der(5)t(5;12)(p15;p11-12)x2,der(6;13)(p10;q10)x1,der(7)t(4;7)(q2?6;q32.1)x2,der(9)t(9;14)(q34,der(10)t(10;11)(p12;?)x2,der(11)t(11;14)(q13;q32)x1-2,der(13)t(13;?)(p11;?)t(?;13)(?;q11),der(14)t(14;17)(p12;q11)t(14;6)(q24;?p11),der(14)t(11;14)(?;p11)t(11;?8)(?;?), der(6;13)(p10;q10)x1-2			ACH-000357	JeKo-1	JEKO1		1327765
MG63_BONE	N	N	2	ATCC		SRP402634, SRP402642	MG-63 : Caution: The reported STR profile from CLS of this cell line was changed in June 2019. Seven conflicts with other sources were resolved.Misspelling: M										positive	.				MG-63	CRL-1427		This is a hypotriploid human cell line. The modal chromosome number was 66 occurring in 44% of cells. The rate of cells with higher ploidies was 2.0%. Eighteen to 19 marker chromosomes were common to all cells.		2	hypotriploid	N	66	58-68	19													ACH-000359	MG-63	MG63		908131
SKHEP1_LIVER	N	Y	3	ATCC,DSMZ	SRR8670683		SK-HEP-1 : Problematic cell line: Misclassified. Originally described as originating from an adenocarcinoma of liver and thus classified as hepatocellular carcin	N	N	[]	[]	{}	{}	{}					High Confidence	9	2023-06-16	SK-HEP-1	HTB-52	ACC-141	The cell line is aneuploid human (XX), with chromosome counts in the hypotriploid range. Normal chromosomes N1, N13, N14, N15, and N16 are clearly under-represented with respect to the copy number of other normal chromosomes, while chromosome N7, N12, and N17 tend to be over-represented in some metaphases. Eight markers are identified: del(1)(q21), der(1)t(1;2)(p36;q21), ?tdic(1;12)(p36;q24), amp…	human hypotriploid karyotype with 9% polyploidy - 62(60-63)<3n>X, -X, -X, -4, +6, +7, -9, +12, -13, -14, -15, -16, -18, der(1;7)(p10;q10), ?der(2;20)(p10;q10), der(6;13)(p10;q10)x2-3, add(12)(p1?), i(14q), add(19)(p13), add(21)(p11) - sideline with add(15)(p11) - resembles published karyotype	9	hypotriploid	N	62	60-63	8		4, 9, 13, 14, 15, 16, 18	6,7,12			add(12)(p1?), add(19)(p13), add(21)(p11), add(15)(p11)				der(1;7)(p10;q10), ?der(2;20)(p10;q10), der(6;13)(p10;q10)x2-3	i(14q)		ACH-000361	SK-HEP-1	SKHEP1		909719
MOLM13_HAEMATOPOIETIC_AND_LYMPHOID_TISSUE	N	N	2	DSMZ	SRR17524983	SRP251841, SRX3942804, SRP429607, SRP335951, SRX3942803, SRX3942805, SRP367646, SRX3942806, SRP269589		N		[]	[]	{}	{}	{}	N		negative							ACC-554		human hyperdiploid karyotype with 4% polyploidy - 51(48-52)<2n>XY, +8, +8, +8, +13, del(8)(p1?p2?), ins(11;9)(q23;p22p23) - resembles published karyotype - sideline with idem, +19 - carries occult insertion effecting KMT2A-MLLT3 (MLL-MLLT3; MLL-AF9) fusion	4	hyperdiploid	N	51	48-52				8,13,19	ins(11;9)(q23;p22p23)	del(8)(p1?p2?)								ACH-000362	MOLM-13	MOLM13		1330947
SKMM2_HAEMATOPOIETIC_AND_LYMPHOID_TISSUE	N	N	2	DSMZ																				ACC-430		human bimodal hypodiploid/hypotetraploid karyotype with 9% polyploidy (including a subpopulation with 32-64N) - 42(38-43)<2n>XX, -13, -18, -22, del(1)(p32p36), der(2)t(1;2)(p32;q3?1)t(1;13)(p36q1?4), der(4;14)(4pter->4p15::4p11->4p10::14q10->14q22::4q11-12->4qter), del(6)(q15), i(8q), der(14)t(11;14)(q13;q32) (46%) - 84(78-84)<4n>idemx2 (45%) - carries non-reciprocal t(11;14) causing rearrangemen…	9	mix(hypodiploid, hypotetraploid)	Y	42	32-64			13,18,22			del(1)(p32p36),del(6)(q15)					der(2)t(1;2)(p32;q3?1)t(1;13)(p36q1?4),der(4;14)(4pter->4p15::4p11->4p10::14q10->14q22::4q11-12->4qter),der(14)t(11;14)(q13;q32) (46%)	i(8q)		ACH-000363	SK-MM-2	SKMM2		753612
U2OS_BONE	N	N	2	ATCC	SRR8670721, ERR191520, SRR5009890	SRX4405010, SRX3596420, SRX4405017, SRP426431, SRX4557416, SRX4405008, SRP277435, SRX4405005, ERP141655, SRP316362, SRP359801, SRX4405015, SRX3596417, SRX4405006, SRX3596416, SRX3596421, SRX4405003, SRP226501, SRX4557417, SRX4405011, SRP149625, SRP158046, SRP416181, SRX4405014, SRX4557419, SRX3596419, SRX4405013, SRX4557418, SRP154375, SRX3596415, SRX3596422, SRX4405007, SRX4405016, SRX4405004, S…		N	N	['Complex non-cyclic', 'Linear amplification']	[]	{'amplicon2': 8.0827512153986, 'amplicon3': 6.4830767461420935}	{'amplicon2': 7.524299935986974, 'amplicon3': 6.483076745486728}	{'amplicon2': 0.9020594628484436, 'amplicon3': 0.2121561729820767}	Y		positive	.				U2OS	HTB-96	ACC-785	Cell line U-2 OS is chromosomally highly altered, with chromosome counts in the hypertriploid range. We did not find the hypodiploid cell population described by J. Ponten, et al., Instead, most of the population has slightly higher counts than first described. Very few normal chromosomes are present, but a high number of stable marker chromosomes are identified., Different chromosomal rearrangem…			hypertriploid	N		71-80						del(3)(q21)			t(9;1)(qter--->9q21::1p36--->1p::?),t(15q;?)			iso(17q)		ACH-000364	U-2 OS	U2OS	U2-OS, U-2 OS	909776
SUDHL4_HAEMATOPOIETIC_AND_LYMPHOID_TISSUE	N	N	2	DSMZ		SRP344044, SRX7023041, SRX7023042									N		negative					SU-DHL-4	CRL-2957	ACC-495		human hyperdiploid karyotype with 4% polyploidy - 50(47-51)<2n>XY/XXY, -3, +7, +8, +12, +13, -16, +18, der(3)t(3;3)(p2?4;p1?2), der(8)t(3;8)(p1?2;q12)?inv(3)(p1?p2?), der(12)t(3;12)(p1?;q24)add(3)(p2?4), add(13)(p11), t(14;18)(q32.3;q21.1), add(16)(p13), der(18)t(14;18)(q32.3;q21.1) - carries t(14;18) effecting BCL2(MBR)-IGH fusion - matches published karyotype	4	hyperdiploid	N	50	47-51			3,16	7,8,12,13,18			add(13)(p11),add(16)(p13)		t(14;18)(q32.3;q21.1)		der(3)t(3;3)(p2?4;p1?2),der(8)t(3;8)(p1?2;q12)?inv(3)(p1?p2?),der(12)t(3;12)(p1?;q24)add(3)(p2?4),der(18)t(14;18)(q32.3;q21.1)			ACH-000365	SU-DHL-4	SUDHL4		1331035
MOLM16_HAEMATOPOIETIC_AND_LYMPHOID_TISSUE	N	N	2	DSMZ																				ACC-555		human hypotetraploid karyotype with hypodiploid sideline - 83-88<4n>XXX, -X, -4, -4, -5, +6, +7, -9, -18, +2mar, add(5)(q11)x2, add(6)(q11-13), der6)t(6;9(q16;p13), t(6;8)(q15;q24.3), der(8)t(6;8)(q15;q24.3), der(9;18)(p10;q10), der(16)del(16)(p13)add(16)(q11), der(16)(del16)(p13)dup(16) (q?11q?24)ins(16;?)(q11;??), der(18)t(9;18)(q13;q21), der(19)add(19)(p13)add(19)(q13)x2 - resembles published …		mix (hypotetraploid, hypodiploid)	N		83-88	2		X,4,9,18	6,7			add(5)(q11)x2,add(6)(q11-13)		t(6;8)(q15;q24.3)		der(8)t(6;8)(q15;q24.3),der(9;18)(p10;q10),der(16)del(16)(p13)add(16)(q11),der(16)(del16)(p13)dup(16)(q?11q?24)ins(16;?)(q11;??),der(18)t(9;18)(q13;q21),der(19)add(19)(p13)add(19)(q13)x2,der(6)t(6;9(q16;p13)			ACH-000369	MOLM-16	MOLM16		1330948
RL_HAEMATOPOIETIC_AND_LYMPHOID_TISSUE			1	ATCC,DSMZ																		RL	CRL-2261	ACC-613	the cells possess a 14:18 translocation	human hyperdiploid karyotype with 16% polyploidy; 49(45-51)<2n>XY, +7, +17, +21, der(3)inv(3)(p24q24-q25)t(3;13)(q24-q25;q32), add(5)(p11), der(13)t(3;13)(q24-q25;q32), t(14;18)(q32;q21), der(17)dup(17)(p12p13)t(17;20)(q11.2;q11.2), r(17), add(19)(q12), der(19)t(19;20)(p13;p11), der(20)t(17;20)(q11.2;q11.2)x1-2; carries t(14;18) effecting rearrangement of BCL2 with IGH (IGH); resembles published …	16	hyperdiploid	N	49	45-51				7,17,21			add(5)(p11),add(19)(q12)		t(14;18)(q32;q21)		der(3)inv(3)(p24q24,der(13)t(3;13)(q24,der(17)dup(17)(p12p13)t(17;20)(q11.2;q11.2),der(19)t(19;20)(p13;p11),der(20)t(17;20)(q11.2;q11.2)x1-2			ACH-000371	RL	RL		910861
P12ICHIKAWA_HAEMATOPOIETIC_AND_LYMPHOID_TISSUE	N	N	2	DSMZ																				ACC-34		human flat-moded hypotetraploid karyotype with 1.6% polyploidy - 82-84<4n>XX, -Y, -Y, -2, +6, -9, -9, -10, -14, +20, -21, -21, -22, -22, +mar, der(2;9)(p10;q10), del(4)(q25), der(10;22)(q10;q10), add(19)(q13) - sideline with N4, add(8)(p1?) - matches published karyotype	1.6	hypotetraploid	N		82-84	1		Y,2,9,10,14,21,22	6,20		del(4)(q25)	add(19)(q13) ,add(8)(p1?)				der(2;9)(p10;q10),der(10;22)(q10;q10)			ACH-000372	P12-ICHIKAWA	P12ICHIKAWA		909251
SKM1_HAEMATOPOIETIC_AND_LYMPHOID_TISSUE	N	N	2	DSMZ			SKM-1 : Caution: TP53 mutation indicated incorrectly as being at p.Tyr327His (c.981T>C) in PubMed=8136267.Derived from site: In situ; Peripheral blood; UBERON																	ACC-547		human hypodiploid karyotype with 8% polyploidy - 43(38-43)<2n>XY, +1, -12, -14, -20, -21, t(1;19)(q21;q13), del(2)(p11), del(9)(q12), add(17)(p1?) - sideline with idem, der(10)t(10;?21)(p11;q11), -21 - consistent with published karyotype	8	hypodiploid	N	43	38-43			12,14,20,21	1		del(2)(p11),del(9)(q12)	add(17)(p1?)		t(1;19)(q21;q13)		der(10)t(10;?21)(p11;q11)			ACH-000373	SKM-1	SKM1		909722
G402_SOFT_TISSUE	N	N	2	ATCC	SRR8639240		G-402 : Caution: This cell line is said to originate from a 'renal leiomyoblastoma'. This is an antiquated/imprecise terminology that can not be assigned to a	N	N	[]	[]	{}	{}	{}					Low Confidence		2	G-402	CRL-1440		This is a human cell line with the hyperdiploid chromosome count. The modal chromosome number was 47, occurring in 40% of cells. The rate of higher ploidies was 0.3%. The karyotype was 47,XX,+2,-5,+?ins(4) (q11.2) for the modal cell population. No other karyotypic abnormalities were evident.		0.3	hyperdiploid	N	47	47-57			5	2	?ins(4) (q11.2)									ACH-000375	G-402	G402		907298
NCIH647_LUNG			1	ATCC																		NCI-H647	CRL-5834		modal number = 89; range = 74-176; t(3p14;11p15)			hypotetraploid	N	89	74-176									t(3;11)(p14;p15)					ACH-000378	NCI-H647	NCIH647		1240191
KMS12BM_HAEMATOPOIETIC_AND_LYMPHOID_TISSUE	N	N	2	DSMZ		SRX4949859, SRP167124									N		positive	.						ACC-551		human flat-moded hypertriploid karyotype with 3% polyploidy - 69-79<3n>XX, -X, +1, +1, -4, +5, +6, +8, +9, -10, +13, +14, -15, -16, +17, -18, +19, +20, +21, -22, +4-5mar, der(1)t(1;4)(q11;q32), del(1)(p21)x2, der(1;8)(q10;q10)x2, add(4)(q32)x1-2, der(5;17)(p10;q10)x2, add(6)(q2?5), der(9)add(9)(p24)t(9;11)(q34;q13), der(9)t(9;11)(q34;q13), der(11)t(11;14)(q13;q32)x2-3, idic(?;13)(?;q32-33)x2, der…	3	hypertriploid	N		69-79	4	2023-04-05	4,10,15,16,18	1,5,6,8,9,13,14,17,19,20,21		del(1)(p21)x2	add(4)(q32)x1-2,add(6)(q2?5),add(19)(q13),add(19)(q13)				der(1)t(1;4)(q11;q32),der(1;8)(q10;q10)x2,der(5;17)(p10;q10)x2,der(9)add(9)(p24)t(9;11)(q34;q13),der(9)t(9;11)(q34;q13),der(11)t(11;14)(q13;q32)x2,der(14)t(11;14)(q13;q32),der(17)t(11;17)(q21.2;q22)t(11;14)(q13;q32)x2		idic(?;13)(?;q32-33)x2	ACH-000380	KMS-12-BM	KMS12BM		907281
KG1_HAEMATOPOIETIC_AND_LYMPHOID_TISSUE	N	N	2	ATCC,DSMZ		SRP308489											negative					KG-1	CCL-246	ACC-14	The stemline chromosome number is near-diploid, with the 2S component occurring at 1.8%. Five markers (constitutive markers) were common to most, if not all, metaphases analyzed. Modal chromosome number is 47 (or 46 plus a small metacentric chromosome which is smaller than the G1 group chromosome). Normal chromosomes 5, 7, 8, 12 and 17 were monosomic, and others were disomic. The Y chromosome is …	human hypodiploid karyotype with 4.5% polyploidy - 45(42-47)<2n>X/XY, -4, +8, +8, -12, -17, -20, +2mar, der(5;17)(q10;q10)del(5)(q?11q?13), dup(7)(q12q33), del(7)(q22q35), i(8q)x2, der(8)t(6;8)(p11;q22), der(8)t(8;12)(p11;q13), der(11)t(1;11)(q13-21;p11-p13), der(16)t(?12;16)(?p13;q13/21) - resembles published karyotype	4.5	hypodiploid	N	45	42-47	2		4,12,17,20	8		del(7)(q22q35)		dup(7)(q12q33)			der(5;17)(q10;q10)del(5)(q?11q?13), der(8)t(6;8)(p11;q22), der(8)t(8;12)(p11;q13), der(11)t(1;11)(q13-21;p11-p13), der(16)t(?12;16)(?p13;q13/21)	i(8q)x2		ACH-000386	KG-1	KG1		907278
TF1_HAEMATOPOIETIC_AND_LYMPHOID_TISSUE	N	N	2	DSMZ		SRP149534, SRP149536											negative					TF-1	CRL-2003	ACC-334		human highly rearranged hyperdiploid karyotype with 12% polyploidy - 52-57<2n>XY/XXY, +3, +5, +6, -8, +12, +15, +19, +19, +20, +20, +3mar, der(1)?dup(1)(p21p31)t(1;8)(p36;q11), t(2;12)(q32;q14), t(3;12)(p13-14;p12-13), add(3)(q21), add(5)(q11-13), der(8)t(1;8)(p36;q11), der(12)t(3;12)(p13-14;p12-13)t(1;12)q31-32;q24), add(14)(p12), iso(17)(q10)add(17)(q21), add(19)(q13), trp(19)(q12;q13.3), der(2…	12	hyperdiploid	N		52-57	3		8	3,5,6,12,15,19,20			add(3)(q21),add(5)(q11-13),add(14)(p12),add(19)(q13)		t(2;12)(q32;q14),t(3;12)(p13-14;p12-13)		der(1)?dup(1)(p21p31)t(1;8)(p36;q11),der(8)t(1;8)(p36;q11),der(12)t(3;12)(p13-14;p12-13)t(1;12)q31-32;q24),der(21)t(19;21)(q13.1;q22)dup(19)(q13.1q13.3)t(11;19)(q13;q13.3),der(22)t(19;22)(q11;p11)	iso(17)(q10)add(17)(q21)		ACH-000387	TF-1	TF1
NUDHL1_HAEMATOPOIETIC_AND_LYMPHOID_TISSUE	N	N	2	DSMZ																				ACC-583		human hyperdiploid karyotype with 4% polyploidy - 51(46-53)<2n>XY, +5, +8, +9, +12, +12, t(3;8)(p25;q24), i(5p), dup(7)(q21.3q31.1), der(8)t(3;8)(p25;q24), i(9p), del(12)(q11), i(12p), der(14)t(14;18)(q32;q21)x1-3 - sideline with dup(2)(p2?1p2?4) - carries t(3;8) and t(14;18) effecting respective rearrangements of MYC and IGH-BCL2 - resembles published karyotype	4	hyperdiploid	N	51	46-53				5,8,9,12		del(12)(q11)		dup(7)(q21.3q31.1),dup(2)(p2?1p2?4)	t(3;8)(p25;q24)		der(8)t(3;8)(p25;q24),der(14)t(14;18)(q32;q21)x1-3	i(5p),i(9p),i(12p)		ACH-000388	NU-DHL-1	NUDHL1
H4_CENTRAL_NERVOUS_SYSTEM	N	N	2	ATCC	SRR8639179			N	N	[]	[]	{}	{}	{}					High Confidence	9	2023-05-19	H4	HTB-148		modal number = 73; range = 63 to 78.This is a hypertriploid human cell line having the modal chromosome number of 73 occurring in 26% of cells. However, cells having 75 chromosomes also occurred at a high rate (24%). Higher ploidies were found at 0.4%. At least 16 marker chromosomes are common to all metaphases examined: paired del(2)(p2209) and del(9)(p22) and single der(14)t(1;14)(p22;q22), del…		0.4	hypertriploid	N	73	63-78	16			X,Y,7,21		del(2)(p2209),del(9)(p22),del(3)(p2501),del(7)(q3209), del(10)(p1301),del(5) (p13), del(7) (q11)			t(13q;17q), t(3p;13q)		der(14)t(1;14)(p22;q22)			ACH-000389	H4	H4		907042
MHHES1_BONE	N	N	2	DSMZ	SRR11235319			N		[]	[]	{}	{}	{}										ACC-167		human hyperdiploid karyotype with 12% polyploidy - 49(46-51)<2n>XXY, +X, +1, +8, +12, -17, dup(1)(q31.1q32.2), del(3)(p11), der(4)t(4;?6)(p14;p11), t(6;7)(q11;p11), der(8)t(8;11)(p12;q13), t(11;22)(q24;q12) - presence of type-2 EWS-FLI1 hybrid transcripts (394 bp) confirmed by RT-PCR	12	hyperdiploid	N	49	46-51			17	X,1,8,12		del(3)(p11)		dup(1)(q31.1q32.2)	t(6;7)(q11;p11),t(11;22)(q24;q12)		der(4)t(4;?6)(p14;p11),der(8)t(8;11)(p12;q13)			ACH-000391	MHH-ES-1	MHHES1		908134
NCIH520_LUNG	N	N	2	ATCC	SRR8670692			Y	Y	['ecDNA', 'Linear amplification', 'BFB']	['AKIRIN1', 'BMP8A', 'BMP8B', 'CAP1', 'COL9A2', 'GJA9', 'GJA9-MYCBP', 'HEYL', 'HPCAL4', 'KIAA0754', 'MACF1', 'MFSD2A', 'MYCBP', 'MYCL', 'NDUFS5', 'NT5C1A', 'OXCT2', 'OXCT2P1', 'PABPC4', 'PABPC4-AS1', 'PPIE', 'PPIEL', 'PPT1', 'RHBDL2', 'RLF', 'RRAGC', 'SMAP2', 'SNORA55', 'TMCO2', 'TRIT1', 'ZMPSTE24', 'NPFFR2', 'FAM13A', 'FAM13A-AS1', 'HERC3', 'NAP1L5']	{'amplicon1': 5.048209637563454, 'amplicon2': 6.368689651471703, 'amplicon3': 10.40754136647984, 'amplicon4': 30.57104113768104, 'amplicon5': 4.88232139796355, 'amplicon6': 7.023830476369113, 'amplicon7': 6.403542111762225, 'amplicon8': 5.309782504052381}	{'amplicon1': 4.789707035441375, 'amplicon2': 6.368689651471703, 'amplicon3': 10.166729125748091, 'amplicon4': 9.546522497212289, 'amplicon5': 4.88232139796355, 'amplicon6': 6.321792844820917, 'amplicon7': 6.403542111762225, 'amplicon8': 5.309782504052381}	{'amplicon1': 0.6738738569569769, 'amplicon2': 0.6247096680569448, 'amplicon3': 0.7025987960026325, 'amplicon4': 1.5285089212428709, 'amplicon5': 0.6417996195573303, 'amplicon6': 0.3945728567165936, 'amplicon7': 0.6797630115206502, 'amplicon8': 5.747180509258071e-12}					High Confidence	11	4, 6, 7, 10, 12, 19	NCI-H520	HTB-182		This is a hypotriploid human cell line. The modal chromosome number is 58 occurring at 30%. The frequency of higher ploidies was 3.2%. Over 30 marker chromosomes were common to all cells, and four others were found in some cells. Among the common markers were 1q+, t(1q8q), 2q+, der(16)t(3;16)(q21;q22), der(19)t(13;19)(q21;q13), and der(5)t(5;5)(p15pq13). Generally, there were two copies of der(5)…		3.2	hypotriploid	N	58	58-68	30		Y,13,14,15,X						t(1q;8q)		der(16)t(3;16)(q21;q22), der(19)t(13;19)(q21;q13),der(5)t(5;5)(p15pq13)			ACH-000395	NCI-H520	NCIH520		908443
J82_URINARY_TRACT	N	Y	3	ATCC																		J82	HTB-1		The cell line is aneuploid human male (XY), with most chromosome counts in the triploid range. However, the chromosome count range is quite broad, extending from hyperdiploid to hexaploid. Normal chromosomes N11 and N20 are under-represented with respect to the other normal chromosomes: altered forms of these two chromosomes are prominent as marker chromosomes. Chromosome N13 tends towards over-r…			mix (triploid, hyperdiploid, hexaploid)	N		68-70	5		11,20	13		del(1)(q31)								ACH-000396	J82	J82		753566
RI1_HAEMATOPOIETIC_AND_LYMPHOID_TISSUE	N	N	2	DSMZ																				ACC-585		human flat-moded hyperdiploid karyotype with 4% polyploidy - 48-51<2n>XX, +7, +18, +19, +mar, t(1;22;16)(p35;p12;q12.2), del(3)(q11-12), trp(3)(q11-12q28-29), t(4;8)(q22;q24), del(6)(q13), der(15)t(13;15)(q11;p1?1), der(18)amp(18)(q21)dup(18)(q21q23), der(19)t(6;19)(p21;p13)add(19(q13.3) - carries t(4;8) and der(18) effecting MYC rearrangement and amplification of BCL2, respectively - resembles p…	4	hyperdiploid	N		48-51	1			7,18,19		del(3)(q11-12),del(6)(q13)			t(1;22;16)(p35;p12;q12.2),t(4;8)(q22;q24)		der(15)t(13;15)(q11;p1?1),der(18)amp(18)(q21)dup(18)(q21q23),der(19)t(6;19)(p21;p13)add(19(q13.3)			ACH-000398	RI-1	RI1
COLO800_SKIN	N	N	2	DSMZ																				ACC-193		human hypotriploid karyotype with minor hypertriploid clone and 8% polyploidy - 64(50-69)<3n>X, -Y, -X/Y, -4, -5, +7, -8, -9, -10, -11, -12, +13, +13, +14, +15, -16, -19, +20, -21, -21, der(3)t(3;?)(p11;?), der(13q21q)x2, del(14)(?q11-12q24.2)x2, der(15)t(15;?)(q26;?)x2 - identity confirmed by marker correspondence	8	hypotriploid	N	64	50-69			Y,X,4,5,8,9,10,11,12,16,19,21	7		del(14)(?q11-12q24.2)x2					der(3)t(3;?)(p11;?),der(13q21q)x2,der(15)t(15;?)(q26;?)x2			ACH-000401	COLO-800	COLO800		906813
BL70_HAEMATOPOIETIC_AND_LYMPHOID_TISSUE	N	N	2	DSMZ																				ACC-233		human hyperdiploid karyotype with 4% polyploidy - 47(42-49)<2n>XY, +7, inv(1)(p21q21), del(2)(q33), t(8;14)(q24;q32), t(12;22)(q21.1;q13.2)	4	hyperdiploid	N	47	42-49				7		del(2)(q33)			t(8;14)(q24;q32),t(12;22)(q21.1;q13.2)	inv(1)(p21q21)				ACH-000402	BL-70	BL70
MEC1_HAEMATOPOIETIC_AND_LYMPHOID_TISSUE	N	N	2	DSMZ		SRX4666818, SRP295310, SRP161178									N		negative							ACC-497		human near-diploid karyotype with 10% polyploidy - 46(44-47)<2n>XY, -2, +7, -12, +1-2mar, t(1;6)(q22-23;p21), add(7)(q11), der(10)(10pter->q22::?::2q11->qter), del(17)(p11) - small acf/mar present in most cells - resembles published karyotype	10	diploid	N	46	44-47	1	2023-01-02	2,12	7		del(17)(p11)	add(7)(q11)		t(1;6)(q22)		der(10)(10pter->q22::?::2q11->qter)			ACH-000405	MEC-1	MEC1
U937_HAEMATOPOIETIC_AND_LYMPHOID_TISSUE	N	N	2	DSMZ		SRX7450572, SRP219946, SRP238916, SRP418882, SRP149948, SRP318225, SRX7450574, SRX7450573, SRP350757, SRP354545, SRP222319, SRX8867528, SRP275565, SRX8867527, SRX4178836	U-937 : Problematic cell line: Partially contaminated. Some ATCC stocks were cross-contaminated by K-562 initially (PubMed=7759961). The problem was corrected								N		positive	.				U-937	CRL-1593	ACC-5		human flat-moded hypotriploid karyotype - 63(58-69)<3n>XXY, -2, -4, -6, +7, -9, -20, -21, +3mar, t(1;12)(q21;p13), der(5)t(1;5)(p22;q35), add(9)(p22), t(10;11)(p14;q23), i(11q), i(12p), add(16)(q22), add(19)(q13) - carries t(10;11) (seen in AML M5) - t(1;5) resembles variant of t(2;5) (histiocytic lymphoma)		hypotriploid	N	63	58-69	3		2,4,6,9,20,21	7			add(9)(p22),add(16)(q22),add(19)(q13)		t(10;11)(p14;q23)		der(5)t(1;5)(p22;q35)	i(11q),i(12p)		ACH-000406	U-937	U937
HS739T_FIBROBLAST			1	ATCC			Hs 739.T : Problematic cell line: Misclassified. Originally thought to be a breast carcinoma cell line but using a variety of omics methods was shown to be a a f															Hs 739.T	CRL-7477		modal number = 46; range = 45 to 47			diploid	N	46	45-47														ACH-000413		HS739T
SW1353_BONE			1	ATCC		SRP245383											negative					SW1353	HTB-94		hyperdiploid 47, XX, +7; Except for the trisomic N7 no other chromosome markers are evident			hyperdiploid	N	47	48-57				7										ACH-000418	SW 1353	SW1353
SNU449_LIVER			1	ATCC	SRR8670714	SRP424787		N	N	['BFB']	[]	{'amplicon1': 35.49977365044749}	{'amplicon1': 18.99218866687569}	{'amplicon1': 1.3663433673859038}			negative		High Confidence	9		SNU-449	CRL-2234		aneuploid; modal number = 57			hyperdiploid	N	57	47-57														ACH-000420	SNU-449	SNU449		909738
SNU475_LIVER	P	P	1	ATCC	SRR8670715			Y	Y	['ecDNA']	['ACY3', 'AIP', 'ALDH3B1', 'ALDH3B2', 'AMN1', 'ANKRD13D', 'ANO1', 'C11orf24', 'C11orf72', 'C11orf80', 'C11orf86', 'CABP2', 'CABP4', 'CARNS1', 'CCND1', 'CDK2AP2', 'CHKA', 'CLCF1', 'CORO1B', 'CPT1A', 'CTTN', 'DDX11', 'DDX11-AS1', 'DENND5B', 'DENND5B-AS1', 'DOC2GP', 'ETFBKMT', 'FADD', 'FAM86C2P', 'FGF19', 'FGF3', 'FGF4', 'FLJ13224', 'GAL', 'GPR152', 'GRK2', 'GSTP1', 'IGHMBP2', 'KDM2A', 'KMT5B', 'LRF…	{'amplicon1': 17.33428002778104}	{'amplicon1': 8.863010316024765}	{'amplicon1': 1.182972444952758}								SNU-475	CRL-2236		aneuploid; modal number = 61			hypotriploid	N	61	58-68														ACH-000422	SNU-475	SNU475		909739
TC71_BONE	N	N	2	DSMZ	SRR11235327			Y		['ecDNA']	['CASC11', 'CASC19', 'CASC21', 'CASC8', 'CCAT1', 'CCAT2', 'FER1L6', 'FER1L6-AS1', 'FER1L6-AS2', 'LRATD2', 'MTSS1', 'MYC', 'NDUFB9', 'NSMCE2', 'PCAT1', 'PCAT2', 'POU5F1B', 'PRNCR1', 'PVT1', 'RNF139', 'RNF139-AS1', 'SQLE', 'TAF2', 'TATDN1', 'TMEM65', 'TMEM75', 'TRMT12', 'WASHC5', 'ZNF572']	{'amplicon1': 14.33126803930736}	{'amplicon1': 6.532718510824286}	{'amplicon1': 0.8313002271854025}										ACC-516		human flat-moded hypertriploid karyotype with 4% polyploidy - 70-80<3n>XX, -Y, +1, +2, -3, +6, +8, -9, +11, -17, +21, +2-11 mar, add(3)(q29), add(6)(q25)x2-3, del(8)(p22), add(8)(p22), del(9(p24), t(11;22)(q24;q12)x2, i(13q)x1-2, add(14)(p11) - sideline with der(2)t(2;3)(p23;p11), add(11)(p15)x2 - carries two copies of t(11;22) effecting EWS-FLI-1 fusion, yielding type 1 (shorter) product - broad…	4	hypertriploid	N		70-80	6	2023-02-11	Y,3,9,17	1,2,6,8,11,21		del(8)(p22),del(9(p24)	add(3)(q29),add(6)(q25)x2-3,add(8)(p22),add(14)(p11) ,add(11)(p15)x2		t(11;22)(q24;q12)x2		der(2)t(2;3)(p23;p11)	i(13q)x1-2		ACH-000424	TC-71	TC71		1240221
BV173_HAEMATOPOIETIC_AND_LYMPHOID_TISSUE	N	N	2	DSMZ																				ACC-20		human hyperdiploid karyotype - 47(46-48)<2n>X/XY, -9, +22, +mar, add(1)(q42), add(8)(p23), t(9;22)(q34;q11), der(22)t(9;22)(q34;q11), der(?)t(9;?)(?p11;?) - resembles published karyotype		hyperdiploid	N	47	46-48	1		9	22			add(1)(q42),add(8)(p23)		t(9;22)(q34;q11)		der(22)t(9;22)(q34;q11),der(?)t(9;?)(?p11;?)			ACH-000432	BV-173	BV173		910710
ME1_HAEMATOPOIETIC_AND_LYMPHOID_TISSUE	N	N	2	DSMZ		SRX3030215,SRX3030216,SRX3030217,SRX3030218									N									ACC-537		human hyperdiploid karyotype with 9% polyploidy; 48(45-48)<2n>XY, +8, +20, der(2)t(2;11)(q31;q13), der(9)t(9;18)(q12.2;q11), der(16)t(11;16)(q13;q22)inv(16)(p13q22), der(17)t(2;17)(p25;p12); sdl lacking trisomy 20; carries inversion/translocation effecting rearrangement of MYH11 and CBFB; resembles published karyotypes	9	hyperdiploid	N	48	45-48				8,20							der(2)t(2;11)(q31;q13),der(9)t(9;18)(q12.2;q11),der(16)t(11;16)(q13;q22)inv(16)(p13q22),der(17)t(2;17)(p25;p12)			ACH-000439	ME-1	ME1		1330942
SH4_SKIN			1	ATCC																		SH-4	CRL-7724		modal number = 53; range = 45 to 56			hyperdiploid	N	53	45-56														ACH-000441	SH-4	SH4		909713
MELHO_SKIN	N	N	2	DSMZ			Mel Ho : Problematic cell line: Misidentified/contaminated. Shown to be identical to MEL-Wei. This cell line was reported to be isogenic with LCL-Ho (Cellosaur																	ACC-62		human hypertriploid karyotype with 1.5% polyploidy - 74(72-76)<3n>XX, -X, +3, +7, +7, -8, -10, -11, +15, -16, +17, +18, +20, +21, +mar - del(1)(q42), del(3)(p21), i(7q)x2, del(9)(p13), der(15)t(15;?)(q21;?), i(17q), del(X)(q11)	1.5	hypertriploid	N	74	72-76	1		X,8,10,11,16	3,7,15,17,18,20,21		del(1)(q42), del(3)(p21),del(9)(p13)					der(15)t(15;?)(q21;?)	i(7q)x2,i(17q)		ACH-000450	MEL-HO	MELHO		908124
MOLP2_HAEMATOPOIETIC_AND_LYMPHOID_TISSUE	N	N	2	DSMZ		SRP295114											negative							ACC-607		human highly-rearranged, flat-moded, near-triploid karyotype; 66-74<3n>XX, -Y, +2, -4, +6, +7, +11, -15, +17, -18, -18, +19, +20, -22, -22, -22, +3-5mar, der(X;1)(q10;p10), add(2)(q21), der(2)t(2;15)(q37;q14)x2, der(2)t(1;2)(q2?;p1?6), add(5)(q21), del(5)(q12), add(7)(p21)x2, add(11)(p13), der(16)t(1;16)( p21;q11), add(16)(p11)t(14;16)(q32;q22)t(14;22)(q32;q11.1), der(17)t(17;22)(q25;q11)x2, der(…		triploid	N		66-74	4	2023-03-05	Y,4,15,18,22	2,6,7,11,17,19,20		del(5)(q12)	add(2)(q21),add(5)(q21),add(7)(p21)x2,add(11)(p13),add(16)(p11)t(14;16)(q32;q22)t(14;22)(q32;q11.1)				der(X;1)(q10;p10),der(2)t(2;15)(q37;q14)x2,der(2)t(1;2)(q2?;p1?6),der(16)t(1;16)( p21;q11),der(17)t(17;22)(q25;q11)x2,der(21)t(4;21)(q21.2;p11)inv(4),der(21)t(4;21)(q21.2;p11)inv(4)(?p16?q21)t(4;14)(q?35;q32),der(6)t(6;18)(q21;q12)x2-3			ACH-000453	MOLP-2	MOLP2
BCPAP_THYROID	N	N	2	DSMZ			B-CPAP : Caution: Originally classified a thyroid gland papillary carcinoma (PTC) but is now considered to be a poorly differentiated thyroid gland carcinoma (																	ACC-273		human near-diploid karyotype with hexaploid sideline - 70/71(69-72)<3n>XX/XXX, +5, -7, -8, +11, +12, -13, +15, +19, -22, +mar - i(1p), 1qh+, t(5;5)(p13;p15), add(10)(p11), add(12)(p11), del(17)(p11), del(17)(p11)dup(17)(q11q23), add(19)(q13) - resembles published karyotype		mix(triploid, hexaploid)	N	71	69-72	1		7,8,13	5,11,12,15,19		del(17)(p11),del(17)(p11)dup(17)(q11q23)	add(10)(p11),add(12)(p11),add(19)(q13)		t(5;5)(p13;p15)			i(1p)		ACH-000456	B-CPAP	BCPAP		924104
CAL54_KIDNEY	N	N	2	DSMZ	SRR8639210			N	N	['Linear amplification']	[]	{'amplicon1': 7.029549351695301, 'amplicon2': 6.23583046300861}	{'amplicon1': 7.029549351695301, 'amplicon2': 5.785699109011387}	{'amplicon1': 0.0, 'amplicon2': 0.6991272314219195}										ACC-365		human hyperdiploid karyotype with 12% polyploidy - 52(52-53)<2n>X, -Y, +2, +3, +7, +7, +8, +12, -13, +15, +16, +17, del(3)(p21), del(5)(p14.2p15.2), dup(7)(q11q22), add(14)(p12) - del(3p), gain of ch 7 and loss of Y typical of renal cell carcinoma	12	hyperdiploid	N	52	52-53			Y,13	2,3,7,8,12,15,16,17		del(3)(p21), del(5)(p14.2p15.2),del(3p)	add(14)(p12)	dup(7)(q11q22)						ACH-000457	CAL-54	CAL54		910952
NALM1_HAEMATOPOIETIC_AND_LYMPHOID_TISSUE			1	DSMZ																		NALM-1	CRL-1567	ACC-131	Contains Philadelphia chromosome (Ph1).	human hypodiploid karyotype with 5% polyploidy - 45(42-47)<2n>X, -X, der(9)t(9;22)(q34;q12)x1-2, dup(13)(q21), der(22)t(9;22)(q34;q12) - identity confirmed	5	hypodiploid	N	45	42-47			X					dup(13)(q21)			der(9)t(9;22)(q34;q12)x1,der(22)t(9;22)(q34;q12)			ACH-000462	NALM-1	NALM1
SKMEL1_SKIN	N	N	2	DSMZ																		SK-MEL-1	HTB-67	ACC-303		human hypertriploid karyotype with 4% polyploidy - 78(72-79)<3n>XXYY, +X/Y, +2, +4, -5, +6, +7, +11, -12, -13, -13, +15, -17, +19, -21, +6mar - add(2)(p24), add(3)(q11), i(4q)x2, del(6)(q22), add(6)(q27), add(7)(q35)x2, del(9)(p23)x2, add(10)(p13), del(11)(p15), del(12)(q24), add(14)(p11), add(14)(q32), i(17q), add(17)(p12), add(19)(q13), del(?22)(q11) - carries pair of large submetacentric marke…	4	hypertriploid	N	78	72-79	6		5,12,13,17,21	2,4,6,7,11,15,19		del(6)(q22),del(9)(p23)x2,del(11)(p15),del(12)(q24),del(?22)(q11)	add(2)(p24), add(3)(q11),add(6)(q27), add(7)(q35)x2,add(10)(p13),add(14)(p11), add(14)(q32),add(17)(p12), add(19)(q13)					i(4q)x2,i(17q)		ACH-000465	SK-MEL-1	SKMEL1		909723
RT112_URINARY_TRACT	N	N	2	DSMZ	SRR8670752			Y	Y	['ecDNA', 'BFB']	['FGFR3', 'TACC3']	{'amplicon1': 10.367512579545014, 'amplicon2': 6.616294785036201, 'amplicon3': 10.313925121665184}	{'amplicon1': 10.367512579545014, 'amplicon2': 4.867857445954029, 'amplicon3': 6.236110310221158}	{'amplicon1': 0.691222950820525, 'amplicon2': 0.8275786854719616, 'amplicon3': 1.4940617382980592}					Low Confidence		4			ACC-418		human hyperdiploid karyotype with 4% polyploidy - 47(44-47)<2n>XX/XXX, +X, +10, +11, +14, -17, +mar, add(2)(q3?2), del(3)(p14p24.1), i(4p), add(6)(q2?), i(8q), del(9)(p21p22), add(10)(p12), der(11)t(3;11)(q11-13;p15), add(17)(p1?1), add(18)(q11-22) - sideline with: idem, del(9)(p11), del(11)(q23), add(12)(q24.32), del(13)(q11q14), add(21)(p11) - resembles published karyotypes	4	hyperdiploid	N	47	44-47	1		17	X,10,11,14		del(3)(p14p24.1),del(9)(p21p22),del(9)(p11),del(11)(q23),del(13)(q11q14)	add(2)(q3?2),add(6)(q2?),add(10)(p12),add(17)(p1?1),add(18)(q11-22),add(12)(q24.32),add(21)(p11)				der(11)t(3;11)(q11-13;p15)	i(4p),i(8q)		ACH-000473	RT-112	RT112		909704
MALME3M_SKIN	N	N	2	ATCC																		Malme-3M	HTB-64		modal number = 88; range = 76 to 93This is a hypotetraploid human cell line with the modal chromosome number of 88 occurring in 17% of cells. Cells having 82 to 87 chromosome counts were also abundant. Six marker chromosomes were common to most cells, including i(1q), i(6p), i(7q), t(4qter--4pter::?::4q11--4qter) and two others. Except for the paired i(7q), all were single. Two copies of normal X…			hypotetraploid	N	88	76-93	6			X,Y,3,17					t(4)(4qter--4pter::?::4q11--4qter)			i(1q), i(6p), i(7q)		ACH-000477	Malme-3M	MALME3M
SNU387_LIVER			1	ATCC	SRR8670767			N	N	['Linear amplification', 'BFB']	[]	{'amplicon1': 5.183658554971544, 'amplicon3': 19.44309255654037}	{'amplicon1': 5.183658554971544, 'amplicon3': 12.761616905202334}	{'amplicon1': 0.0, 'amplicon3': 1.2752063945050474}					Low Confidence		3	SNU-387	CRL-2237		aneuploid; modal number = 67			hypotriploid	N	67	58-68														ACH-000478	SNU-387	SNU387		909736
SNU182_LIVER	P	P	1	ATCC	SRR8670771			Y	Y	['Linear amplification', 'BFB', 'ecDNA']	['ADORA2B', 'ALKBH5', 'ARHGAP44', 'ATPAF2', 'B9D1', 'CCDC144A', 'CCDC144B', 'CDRT1', 'CDRT15', 'CDRT15P1', 'CDRT15P2', 'CDRT3', 'CDRT4', 'CDRT7', 'CDRT8', 'CENPV', 'COPS3', 'COX10', 'COX10-AS1', 'DNAH9', 'DRC3', 'DRG2', 'ELAC2', 'EPN2', 'EPN2-AS1', 'EPN2-IT1', 'EVPLL', 'FAM106A', 'FAM106C', 'FAM83G', 'FBXW10', 'FLCN', 'FLII', 'FOXO3B', 'GID4', 'GRAP', 'GRAPL', 'HS3ST3A1', 'HS3ST3B1', 'KRT16P1', '…	{'amplicon10': 18.24767492444262, 'amplicon1': 4.78099128031635, 'amplicon2': 5.885218839988043, 'amplicon3': 17.10872314255793, 'amplicon4': 5.109135827126841, 'amplicon5': 5.083456933632879, 'amplicon6': 6.920258411059808, 'amplicon7': 14.323720017032317, 'amplicon8': 17.56570560645272, 'amplicon9': 19.611110437427666}	{'amplicon10': 6.486476812548961, 'amplicon1': 4.595257289228852, 'amplicon2': 5.885218839988043, 'amplicon3': 12.059608751548849, 'amplicon4': 5.109135827126841, 'amplicon5': 5.083456933632879, 'amplicon6': 6.593983890226653, 'amplicon7': 9.7489668821228, 'amplicon8': 13.5118564418869, 'amplicon9': 13.61846413354572}	{'amplicon10': 0.8591408178009378, 'amplicon1': 0.7231587782378062, 'amplicon2': 0.4976906610505188, 'amplicon3': 1.4085807150775678, 'amplicon4': 2.7852120605971605e-10, 'amplicon5': 0.6502549396207995, 'amplicon6': 0.1803589202191346, 'amplicon7': 1.0451341829621756, 'amplicon8': 0.6919906976415563, 'amplicon9': 1.1472334917033862}					High Confidence	5	2023-04-11	SNU-182	CRL-2235		aneuploid; modal number = 70			hypertriploid	N	70	70-80														ACH-000483	SNU-182	SNU182		1240216
KU1919_URINARY_TRACT	N	N	2	DSMZ	SRR8652072, ERR5985544, ERR5985541, ERR3839773	SRX7023022,SRX7023023		N	N	['Linear amplification', 'Complex non-cyclic']	[]	{'amplicon1': 6.31551056578667, 'amplicon2': 5.223401863060149, 'amplicon3': 5.3009191572158025, 'amplicon4': 15.47744914044238, 'amplicon5': 6.705465864862564}	{'amplicon1': 4.534950513222917, 'amplicon2': 5.223401863060149, 'amplicon3': 5.183745892433685, 'amplicon4': 7.130061698969369, 'amplicon5': 6.705465864862564}	{'amplicon1': 0.2502915193841194, 'amplicon2': 0.3776413266132573, 'amplicon3': 0.4915895158993276, 'amplicon4': 1.3467368794635788, 'amplicon5': 0.0}	N									ACC-395		human hypertriploid karyotype - 74(70-75)<3n>XXX, +1, +5, +6, -7, +9, -11, +12, +15, +16, -17, -18, +19, +21, -22, +2mar - add(1)(p32-34)/del(1)(p34), add(4)(q35)x1-2, del(5)(q14.2), add(6)(q11), del(11)(p14), add(12)(q24)/der(12)t(12;17)(q24;q12-22), add(19)(q13) - hypertriploid derivate of original hypotetraploid clone - 4q+ and 19q+ markers confirm identity		hypertriploid	N	74	70-75	2		7,17,18,22	1,5,6,9,12,15,16,19,21		del(1)(p34),del(5)(q14.2),del(11)(p14),	add(1)(p32-34), add(4)(q35)x1-2,add(6)(q11),add(12)(q24),add(19)(q13)				der(12)t(12;17)(q24;q12-22)			ACH-000486	KU-19-19	KU1919		907312
F36P_HAEMATOPOIETIC_AND_LYMPHOID_TISSUE	N	N	2	DSMZ																				ACC-543		human flat-moded hypodiploid karyotype with 6% polyploidy - 41(40-43)<2n>XY, -3, -13, -16, -19, -21, -22, +2mar, ins(X;13)(p11;q?q?), del(3)(p13p24), add(5)(q11), dup(5)(q11q35), der(6)add(6)(p23)dup(6)(q25q27), der(7)add(7)(p13)add(7)(q12), add(9)(q35), der(9)del(9)(q11q34)inv(9)(p2?4;q34), der(10)t(8;10)(q24;p14)t(10;7)(q25;q12), del(11)(q14q21), der(21)t(10;21)(p14;p12) - sideline with dup(1)(…	6	hypodiploid	N	41	40-43	2		3,13,16,19,21,22		ins(X;13)(p11;q?q?)	del(3)(p13p24),del(11)(q14q21),del(3)(p13p24)	add(5)(q11),add(9)(q35)	dup(5)(q11q35),dup(1)(p35p36), dup(2)(q1?q2?)			der(6)add(6)(p23)dup(6)(q25q27),der(7)add(7)(p13)add(7)(q12),der(9)del(9)(q11q34)inv(9)(p2?4;q34),der(10)t(8;10)(q24;p14)t(10;7)(q25;q12),der(21)t(10;21)(p14;p12)			ACH-000487	F-36P	F36P
MUTZ5_HAEMATOPOIETIC_AND_LYMPHOID_TISSUE	N	N	1	DSMZ		SRX7807584, SRP344044, SRX7807585									N		negative							ACC-490		human hyperdiploid karyotype - 45<2n>X, -Y, t(12;13)(p12;q13-14)		hypodiploid	N	45	35-45			Y						t(12;13)(p12;q13-14)					ACH-000492	MUTZ-5	MUTZ5
SNU423_LIVER			1	ATCC	SRR8670713			Y	N	['ecDNA']	['OR52E4', 'OR52E5']	{'amplicon1': 4.798763554764748}	{'amplicon1': 4.798763554764748}	{'amplicon1': 0.6849143838498377}								SNU-423	CRL-2238		aneuploid; modal number = 79			hypertriploid	N	79	71-80														ACH-000493	SNU-423	SNU423		909737
LS123_LARGE_INTESTINE	N	N	2	ATCC																		LS123	CCL-255		modal number = 63; range = 54 to 70. The cells consistently have 18 to 20 marker chromosomes. They are: (t(1;?), del(1)(p13), del(2) (p11), t(2;?), t(7p, 19p), t(8;?), t(11;11) (p15;q13), t(14q,21q), t(6p,16p), t(X;?), and 10-12 others. There is only one copy per cell of structurally unchanged normal chromosomes for Nos. 1,2, 4, 10, 14, 16, and 18. No. 20 generally has 4 copies per cell and the X…			hypotriploid	N	63	54-70	20		1,2,4,10,14,16,18	X,20		del(1)(p13), del(2) (p11)			t(1;?),t(2;?), t(7p;19p), t(8;?), t(11;11) (p15;q13), t(14q;21q), t(6p;16p), t(X;?)					ACH-000501	LS123	LS123		907792
CALU1_LUNG	N	N	2	ATCC	SRR8639193			N	N	[]	[]	{}	{}	{}								Calu-1	HTB-54		The stemline chromosome number is hypotriploid and the 2S component occurred at 14.2%. Modal chromosome number is 62. Seven markers occurred frequently, M1 (two copies per cell), M6 and M7 were found in most cells; M2 and M3, and M4 and M5 appeared to be mutually exclusive, i.e., only one of M2 or M3, and one of M4 or M5 were present in each cell. A Y chromosome was not detected by QM band examin…			hypotriploid	N	62	58-68	7		Y											ACH-000511	Calu-1	CALU1
CAL33_UPPER_AERODIGESTIVE_TRACT	N	N	2	DSMZ		SRP371000											negative							ACC-447		human hyperdiploid karyotype with 4% polyploidy 49(45-49)<2n>XY/XYY, +7, +9, -18, +20, +mar, add(X)(p22), add(3)(p22-24), i(7p), i(8q), add(9)(p24), del(9)(p2?2) - resembles published karyotype	4	hyperdiploid	N	49	45-49	1		18	Y,7,9,20		del(9)(p2?2)	add(X)(p22), add(3)(p22-24)					i(7p),i(8q)		ACH-000518	CAL-33	CAL33		753541
PEER_HAEMATOPOIETIC_AND_LYMPHOID_TISSUE	N	N	2	DSMZ																				ACC-6		human pseudodiploid karyotype with 7% polyploidy - 46(42-47)<2n>XX, der(4)?dup ins(4;4)(?p11;?q21q25), del(5)(q22q31), del(6)(q13q22), del(9)(p11p22), del(9)(q22) - resembles published karyotype - 5q-, 6q-, 9p- and 9q- associated with hematological malignancy	7	diploid	N	46	42-47						del(5)(q22q31),del(6)(q13q22),del(9)(p11p22),del(9)(q22)					der(4)?dup ins(4;4)(?p11;?q21q25)			ACH-000519	PEER	PEER
UMUC3_URINARY_TRACT	N	N	2	ATCC																		UM-UC-3	CRL-1749		This is a hypertriploid human cell line. The modal chromosome number was 80, occurring in 42% of cells. Cells with 78 chromosomes also occurred at a high frequency. The rate of cells with higher ploidies was 2.5%. There were 30 or more marker chromosomes in each cell. They included der(1)t(1;?) (p32;?), ?t(1p5p), i(3q), t(7q14q), ?t(2p3p) and others. The X and N3 had single copy per cell, and oth…		2.5	hypertriploid	N	80	71-80			X,3						?t(1p;5p),t(7q;14q), ?t(2p;3p)		der(1)t(1;?)(p32;?)	i(3q)		ACH-000522	UM-UC-3	UMUC3		724838
NCIH1184_LUNG			1	ATCC,DSMZ	SRR8652137			Y	Y	['ecDNA']	['AKIRIN1', 'BMP8A', 'BMP8B', 'C1orf109', 'C1orf122', 'CAP1', 'CDCA8', 'CITED4', 'COL9A2', 'CTPS1', 'DNALI1', 'EPHA10', 'EXO5', 'FHL3', 'GJA9', 'GJA9-MYCBP', 'GNL2', 'HEYL', 'HPCAL4', 'INPP5B', 'KCNQ4', 'KIAA0754', 'MACF1', 'MANEAL', 'MEAF6', 'MFSD2A', 'MTF1', 'MYCBP', 'MYCL', 'NDUFS5', 'NFYC', 'NFYC-AS1', 'NT5C1A', 'OXCT2', 'OXCT2P1', 'PABPC4', 'PABPC4-AS1', 'POU3F1', 'PPIE', 'PPIEL', 'PPT1', 'R…	{'amplicon1': 12.621596104720084}	{'amplicon1': 9.649654129163522}	{'amplicon1': 2.01840422920386}								NCI-H1184	CRL-5858	ACC-502	del(p13-p21)	human hyperdiploid karyotype with 8% polyploidy - 57(53-59)<2n>XY/XXY, +1, +3, +5, +8, +9, -10, -10, +11, +12, -14, +16, +20, +22, +6mar, add(1)(p34), add(1)(p11), add(3)(p14), add(3)(q21-22), add(5)(p11), add(5)(q11), add(8)(q21), add(11)(q25), add(12)(q24)x1-2, der(12)t(11;12)(q11;q24), add(13)(p11), del(?13)(q12q21), del(16)(p12p13), der(?22)t(14;22)(q21;q13)	8	hyperdiploid	N	57	53-59	6		10,14	1,3,5,8,9,11,12,16,20,22		del(?13)(q12q21),del(16)(p12p13)	add(1)(p34),add(1)(p11),add(3)(p14),add(3)(q21,add(5)(p11),add(5)(q11),add(8)(q21),add(11)(q25),add(12)(q24)x1-2,add(13)(p11)				der(12)t(11;12)(q11;q24),der(?22)t(14;22)(q21;q13)			ACH-000523	NCI-H1184	NCIH1184	H1184
RS5_FIBROBLAST	N	N	2	DSMZ			RS-5 : Caution: Not directly described in the original publication (PubMed=15372243), but indirectly mentioned ('Three others cell lines progressed in tissue																	ACC-604		human flat-moded near-diploid karyotype with 5% polyploidy; 46(39-48)<2n>XY; although no consistent abnormality was detected, most metaphases showed random chromosome loss	5	diploid	N	46	39-48														ACH-000531		RS5
WSUDLCL2_HAEMATOPOIETIC_AND_LYMPHOID_TISSUE	N	N	2	DSMZ	SRR1236475			N		[]	[]	{}	{}	{}								WSU-DLCL2	CRL-11585	ACC-575		human hyperdiploid karyotype - 47(43-48)<2n>XY, +7, +8, t(1;2)(p36;q37), del(3)(q25), t(4;14)(q27;q31), der(7)t(3;7)(q25;p13), i(7p), add(8)(q24)x2, del(13)(?q21?q22), t(14;18)(q32;q21), del(15)(q25q27) - carries t(14;18) effecting BCL2-IGH fusion - matches published karyotype		hyperdiploid	N	47	43-48				7,8		del(3)(q25),del(13)(?q21?q22),del(15)(q25q27)	add(8)(q24)x2		t(4;14)(q27;q31),t(1;2)(p36;q37)		der(7)t(3;7)(q25;p13)	i(7p)		ACH-000534	WSU-DLCL2	WSUDLCL2		1331050
VMCUB1_URINARY_TRACT	N	N	2	DSMZ	SRR8670722			N	N	['Complex non-cyclic', 'Linear amplification']	[]	{'amplicon1': 6.376685916852099, 'amplicon2': 6.105197780711736, 'amplicon3': 7.7682202023343585}	{'amplicon1': 6.3023862551266046, 'amplicon2': 6.105197780711736, 'amplicon3': 6.4833310672320055}	{'amplicon1': 0.7060977825339736, 'amplicon2': 0.8262374301050717, 'amplicon3': 1.9264125227102973}					High Confidence	12	2018-03-15			ACC-400		human hypertriploid karyotype with 4% polyploidy - 80<3n>XX/XX?Y, +1, +1, +5, +6, +7, +9, -11, +15, -18, +19, +20, +22, +22, +7mar, del(1)(q21), del(1)(q11), der(1;6)(p10;q10)x2, add(3)(p21.3)x2, i(5p), der(6)t(1;6)(q11;q22), ?inv(7)(p15q35), i(9q), del(10)(p11), del(10)(q?22?24), add(12)(p11)x2, add(15)(p11), add(21)(p11) - sideline with i(5q)	4	hypertriploid	N	80	71-80	7		11,18	1,5,,7,9,15,19,20,22		del(1)(q21),del(1)(q11),del(10)(p11),del(10)(q?22?24)	add(3)(p21.3)x2,add(12)(p11)x2,add(15)(p11),add(21)(p11)			?inv(7)(p15q35)	der(1;6)(p10;q10)x2,der(6)t(1;6)(q11;q22)	i(5p),i(5q)		ACH-000545	VM-CUB1	VMCUB1		909780
IGR39_SKIN	N	N	2	DSMZ	SRR8652110			N	N	[]	[]	{}	{}	{}					No Chromothripsis Detected					ACC-239		human flat-moded tetra-/pentaploid karyotype - 104-112<4n>XXY - rearrangements include der(1)t(1;?21)(p13;q11), der(16)t(1;16)(p13;q23) also present in the autologous sister line IGR-37		mix(tetraploid, pentaploid)	N		104-112				X							der(1)t(1;?21)(p13;q11), der(16)t(1;16)(p13;q23)			ACH-000550	IGR-39	IGR39
K562_HAEMATOPOIETIC_AND_LYMPHOID_TISSUE	N	N	2	ATCC,DSMZ	SRR6251264	SRX2442327, SRP265830, SRP310503, SRP445017, SRX3389660, SRX2442338, SRX10661590, ERP130724, SRX2442336, SRX3511097, SRP012412, SRP226501, SRX1495141, SRP297660, SRX7023021, SRP308489, SRP291021, SRX2442332, SRX3389662, SRX10660986, SRX10661591, SRP199224, SRX2442335, SRX3511099, SRP350904, SRX3389661, SRP233178, SRX7023020, SRP275589, SRX2442333, SRP272606, ERP135004, SRX3389657, SRX2442328, SRP…		Y		['Linear amplification', 'Complex non-cyclic', 'ecDNA']	['GPC5']	{'amplicon1': 4.554784101875792, 'amplicon2': 7.172925581737299, 'amplicon3': 8.555698420342235, 'amplicon4': 5.296242556538506}	{'amplicon1': 4.554784101875792, 'amplicon2': 5.942979141807376, 'amplicon3': 8.444602568926841, 'amplicon4': 5.296242556538506}	{'amplicon1': 9.687817214640091e-11, 'amplicon2': 1.438817049865896, 'amplicon3': 0.407095891273403, 'amplicon4': 0.5221948285837156}	N		negative					K-562	CCL-243	ACC-10	The stemline chromosome number is triploid with the 2S component occurring at 4.2%. Fifteen markers (M1 and M(15)) occurred in nearly all S metaphases. Spontaneous non-specific dicentrics occurred, but rarely. Unstable markers were also rarely seen. The X was disomic, and N9 was nullisomic.	human hypotriploid karyotype with sharp mode - 61-68<3n>XX, -X, -3, +7, -13, -18, +3mar, del(9)(p11/13), der(14)t(14;?)(p11;?), der(17)t(17;?)(p11/13;?), der(?18)t(15;?18)(q21;?q12), del(X)(p22) - two markers appear from FISH to have arisen from Ph;		mix (triploid, hypotriploid)	N		61-68	2		9			del(9)(p11/13),del(X)(p22)					der(14)t(14;?)(p11;?),der(17)t(17;?)(p11/13;?),der(?18)t(15;?18)(q21;?q12)			ACH-000551	K-562	K562		905940
AML193_HAEMATOPOIETIC_AND_LYMPHOID_TISSUE	N	N	2	ATCC,DSMZ																		AML-193	CRL-9589	ACC-549	This is a hyperdiploid human cell line. The modal chromosome number is 49, occurring in 50% of cells. The rate of polyploidy is 2.2%. There is one marker chromosome, der(17)t(17;17)(p13.1;q21.3), that occurred in every cell. These cells are trisomic for N3, N6, N8, and N13, and occasionally also for N2. N17 and X chromosome had a single copy, but occasionally the X had two copies. Thus the modal …	human hyperdiploid karyotype with 4% polyploidy - 49(46-52)<2n>XX, +3, +6, +8, +13, i(17q) - matches published karyotype	4	hyperdiploid	N	49	46-52	1			3,6,8,13								i(17q)		ACH-000557	AML-193	AML193
HCC78_LUNG	N	N	2	DSMZ																				ACC-563		human flat-moded complex hypotetraploid karyotype with 6% polyploidy - 80-91<4n>XYY/XXYY, add(X)(q25)x2, add(1)(?p11), add(4)(p15), add(4)(q31), add(16)(q23), der(16)t(1;16)(p12;q23)x2, dup(16)(q11q13)add(16)(q13), add(19)(q13)x2, inc.	6	hypotetraploid	N		80-91				X,Y			add(X)(q25)x2,add(1)(?p11),add(4)(p15),add(4)(q31),add(16)(q23),add(19)(q13)x2	dup(16)(q11q13)add(16)(q13)			der(16)t(1;16)(p12;q23)x2			ACH-000562	HCC-78	HCC78		1290908
SW1710_URINARY_TRACT	N	N	2	DSMZ																				ACC-426		human flat-moded hypotetraploid karyotype with 8% polyploidy - 77-84<4n>X, -X, -X, -X, -4, -4, -5, -5, +6, +6, -8, -9, -10, -11, -13, -14, -14, -16, -19, +20, +20, +4mar, der(X)t(X;6)(q11-13;q25-q27), del(2)(p12)x2, add(3)(p14-21), der(6)t(X;6)(q11-13;q25-27)x2, der(6)del(6)(p11p12.2)add(6)(q25-27)x2, add(13)(q33-34) - resembles published karyotype	8	hypotetraploid	N		77-84	4		X,4,5,8,9,10,11,13,14,16,19	6,20		del(2)(p12)x2	add(3)(p14,add(13)(q33-34)				der(X)t(X;6)(q11-13;q25-q27),der(6)t(X;6)(q11-13;q25-27)x2,der(6)del(6)(p11p12.2)add(6)(q25-27)x2			ACH-000566	SW-1710	SW1710		909749
MC116_HAEMATOPOIETIC_AND_LYMPHOID_TISSUE	N	N	2	ATCC,DSMZ																		MC116	CRL-1649	ACC-82	45,XO/46,XY, dup1(q21-32), t(8;14)(8pter --> 8q23 :: 14q32 --> 14qter ; 14pter --> 14q32 :: 8q23 --> 8qter), del10(a23)	human near diploid karyotype with 1.5% polyploidy - 46(37-46)<2n>XY, dup(1)(q21q32), t(8;14)(q24;q32), del(10)(q23)	1.5	mix(hypodiploid, diploid)	N	46	37-46			Y			del(10)(q23)		dup(1)(q21q32)	t(8;14)(q24;q32)					ACH-000583	MC116	MC116		907799
BC3C_URINARY_TRACT	N	N	2	DSMZ																				ACC-450		human flat-moded hypertriploid karyotype with 10% polyploidy - 65-72<3n>XX, -X, -2, -4, +9, +9, -11, -13, +14, +16, -17, -17, -18, +19, +20, +20, +2-3mar, add(2)(p1?), del(3)(q2?2), der(5;7)(q10;q10), del(9)(p2?2p2?3), add(12)(q24) - sideline with del(2)(q2?), i(3q), add(7)(p22), add(8)(p12), add(11)(q22-24), i(?17p), i(17q) and extra numerical changes - matches published karyotype	10	hypertriploid	N		65-72	2	2023-02-03	X,2,4,11,13,17,18	9,14,16,19,20		del(3)(q2?2),del(9)(p2?2p2?3),del(2)(q2?)	add(2)(p1?),add(12)(q24) ,add(7)(p22),add(8)(p12),add(11)(q22-24)				der(5;7)(q10;q10)	i(3q),i(?17p),i(17q)		ACH-000593	BC-3C	BC3C
LCLC97TM1_LUNG	N	N	2	DSMZ																				ACC-388		human hyperdiploid/hypotriploid karyotype - 58(50-60)<3n>X, -X/Y, -X/Y, +1, +1, +5, +5, -7, -10, -11, +12, -13, -15, -15, -15, -17, -18, -18, -19, -20, -21, -21, -22, der(1;7)(q10;q10)x2, der(1;15)(p10;q10)x2, der(3;6)(q10;q10), der(5;18)(p10;p10), der(5;18)(q10;q10), der(6;10)(p10;q10), i(7p)x2, i(8p), i(8q)x2, der(11)t(1;11)(q11;q24), der(14)t(7;14)(q12;q32), der(14)t(7;14)(q12;q32)add(14)(p11)…		mix(hyperdiploid, hypotriploid)	N	58	50-60			X,Y,7,10,11,13,15,17,18,19,20,21,22	1,5,12							der(1;7)(q10;q10)x2,der(1;15)(p10;q10)x2,der(3;6)(q10;q10),der(5;18)(p10;p10),der(5;18)(q10;q10),der(6;10)(p10;q10),der(11)t(1;11)(q11;q24),der(14)t(7;14)(q12;q32),der(14)t(7;14)(q12;q32)add(14)(p11),der(14)t(7;14)(q12;q32)t(14;21)(p10;q10)	i(7p)x2,i(8p),i(8q)x2		ACH-000596	LCLC-97TM1	LCLC97TM1		946361
PATU8902_PANCREAS	N	N	2	DSMZ																				ACC-179		human flat-moded pseudotetraploid karyotype - 91(83-94)<4n>XXX-X, +5, -6, -6, +7, -10, -10, +12, -13, -13, -14, -19, +20, -22, -22, +5mar, del(4)(q26)x2, der(5)t(5;14)(p11;q11), der(5)t(5;?)(q11;?), der(7)t(7;?)(p14;?), der(9)t(9;11)(p12;q11), der(14)t(?5;14)(?p11;p11)x2, del(17)(p12), der(17)t(17;?)(p11/12;?), der(18)t(18;?)(p12;?), der(19)t(19;?)(q13.1;?), ?i(21q)x3, der(22)t(22;?)(q13;?) - car…		tetraploid	N	91	83-94	5		6,10,13,14,19,22	5,7,12,20		del(4)(q26)x2,del(17)(p12)					der(5)t(5;14)(p11;q11),der(5)t(5;?)(q11;?),der(7)t(7;?)(p14;?),der(9)t(9;11)(p12;q11),der(14)t(?5;14)(?p11;p11)x2,der(17)t(17;?)(p11/12;?),der(18)t(18;?)(p12;?),der(19)t(19;?)(q13.1;?),der(22)t(22;?)(q13;?)			ACH-000599	PA-TU-8902	PATU8902		1298526
MIAPACA2_PANCREAS	N	N	2	ATCC	SRR8652122	SRP302098, SRP304174, SRP274400, SRP296872	MIA PaCa-2 : Caution: Additional TP53 mutation in c.818G>A indicated incorrectly in PubMed=1630814.Misspelling: MiaPaCa-1; PubMed=15770730.Derived from site: In si	N	N	[]	[]	{}	{}	{}			negative					MIA PaCa-2	CRL-1420	ACC-733	This is a hypotriploid human cell line. The modal chromosome number is 61. Sixteen to 20 marker chromosomes are commonly found in a cell. A few normal chromosomes are absent.			hypotriploid	N	61	58-68	20													ACH-000601	MIA PaCa-2	MIAPACA2		724870
M07E_HAEMATOPOIETIC_AND_LYMPHOID_TISSUE			1	DSMZ		SRP198903											negative							ACC-104		human near-diploid karyotype - 46(45-46)<2n>XX, t(11;21)(p11;p13), add(13)(p13), add(22)(p13)		diploid	N	46	45-46							add(13)(p13),add(22)(p13)		t(11;21)(p11;p13)					ACH-000602	M-07e	M07E
BEN_LUNG	N	N	2	DSMZ																				ACC-254		human highly rearranged flat-moded near-tetraploid karyotype - 82-92<4n>X/XY, -X, -Y, -Y, -2, -2, -3, -3, -4, -4, -5, +6, +6, +7, -8, -8, -9, -10, -13, -13, -14, -16, -16, -17, -18, -18, -19, -21, -21, -21, -22, +18mar - del(1)(q22)x2, add(1)(p11), i(2q), i(4q), add(5)(p11), del(6)(q13)x3, del(6)(p21.2), der(7)(t(7;12)(p11;q11), del(7)(q21)x2, i(7p), del(8)(p21), del(9)(p12), del(10)(q24), del(11…		mix(tetraploid, hypotetraploid)	N		82-92	18		X,Y,Y,2,3,4,5,8,9,10,13,14,16,17,18,19,21,22	6,7		del(1)(q22)x2,del(6)(q13)x3, del(6)(p21.2),del(7)(q21)x2,del(8)(p21), del(9)(p12), del(10)(q24), del(11)(p11)x2,del(?12)(q14)	add(1)(p11),add(5)(p11),add(12)(q24),add(14)(p11),add(18)(q21/23),add(19)(p13)				der(7)(t(7;12)(p11;q11)	i(2q),i(4q),i(7p),i(12q)		ACH-000603	BEN	BEN		753534
KYO1_HAEMATOPOIETIC_AND_LYMPHOID_TISSUE	N	N	2	DSMZ																				ACC-601		human flat-moded hypotetraploid karyotype; 83-90<4n>XX, -Y, -Y, +5, +8, -9, -9, +11, +11, +15, -16, -17, -17, -18, -18, +22, +22, +2mar; t(3;12)(p12.2;p11-12) x2, der(5)t(5;6)(p15;?q22)t(6;12)(q2?;?)ins(6;12)(q2?;?), del(6)(q22) x2, der(8)t(8;9)(q25;p11-12) x2, der(9)add(9)(p11-12)t(9;22)(q34;q11) x2,		hypotetraploid	N		83-90	2		Y,9,16,17,18	5,8,11,15,22		del(6)(q22) x2			t(3;12)(p12.2;p11-12) x2		der(5)t(5;6)(p15;?q22)t(6;12)(q2?;?)ins(6;12)(q2?;?),der(8)t(8;9)(q25;p11,der(9)add(9)(p11			ACH-000604	KYO-1	KYO1
SUDHL6_HAEMATOPOIETIC_AND_LYMPHOID_TISSUE	N	N	2	ATCC,DSMZ	SRR1236476	SRP344044		N		[]	[]	{}	{}	{}			negative					SU-DHL-6	CRL-2959	ACC-572	This is a pseudodiploid cell line with a modal chromosome number of 47, a polyploidy rate of approximately 9% and one copy of the X chromosome. No Y chromosome was observed in any of the analyzed cells. A derivative t(14;18)(q32;q21) chromosome was present in most of the examined cells. Other derivative chromosomes were generally consistent with previous studies, these include: del(6)(p23), del(9…	human hyperdiploid karyotype with 2% polyploidy - 47(42-48)<2n>X, -Y, +6, +7, del(4)(q23), del(6)(p21.3p22.2), i(6p), del(7)(q?22q?32), der(8)t(8;9)(q24;p13), der(9)t(8;19;9)(q24;q13;p13), dup(11)(q24q25), t(14;18)(q32;q21), der(22)t(?7;22)(?q32;p11) - sideline with dic(8;9)(q24;p13), ider(8)(q10)t(8;9(q24;p13) - matches published karyotype - carries t(14;18) effecting IGH-BCL2 fusion	2	hyperdiploid	N	47	42-48			Y	6,7		del(6)(p21.3p22.2), del(7)(q?22q?32)		dup(11)(q24q25),	t(14;18)(q32;q21)		der(8)t(8;9)(q24;p13), der(9)t(8;19;9)(q24;q13;p13), der(22)t(?7;22)(?q32;p11)	i(6p), i(8)(q10)t(8;9(q24;p13)	dic(8;9)(q24;p13)	ACH-000611	SU-DHL-6	SUDHL6		1331037
RVH421_SKIN	N	N	2	DSMZ	SRR8670751			Y	Y	['ecDNA', 'Complex non-cyclic']	['CEP83', 'CEP83-DT', 'CRADD', 'EEA1', 'KRT19P2', 'MRPL42', 'NUDT4', 'PLXNC1', 'SOCS2', 'SOCS2-AS1', 'TMCC3', 'UBE2N', 'MITF']	{'amplicon1': 5.379304955705384, 'amplicon2': 5.575716396999769, 'amplicon3': 8.560489969823541}	{'amplicon1': 5.379304955705384, 'amplicon2': 5.575716396999769, 'amplicon3': 6.536478771842964}	{'amplicon1': 0.4846358129873428, 'amplicon2': 1.0898942495946318, 'amplicon3': 1.2220781882065777}										ACC-127		human near-triploid karyotype with 30% polyploidy - 69(60-70)<3n>XXY, -10, +13, -15, +16, -20, +mar, del(6)(q15), add(8)(q24), del(9)(p22), der(9)t(7;9)(q12;q34)x2, add(11)(q24-25), ins(12;abr)(?q13), der(13)(t(6;13)(p13;q33)x2-3, add(19)(p13)	30	triploid	N	69	60-70	1		10,15,20	13,16	ins(12;abr)(?q13)	del(6)(q15),del(9)(p22)	add(8)(q24),add(11)(q24-25),add(19)(p13)				der(9)t(7;9)(q12;q34)x2,der(13)(t(6;13)(p13;q33)x2-3			ACH-000614	RVH-421	RVH421		909706
MDAMB157_BREAST	N	N	2	ATCC	SRR8652103, SRR1974199	SRP418187		Y	Y	['Linear amplification', 'ecDNA']	['METRNL', 'MIMT1', 'PEG3', 'PEG3-AS1', 'SMIM17', 'ZFP28', 'ZIM2', 'ZIM2-AS1', 'ZNF470', 'ZNF471', 'ZNF542P', 'ZNF582', 'ZNF582-AS1', 'ZNF583', 'ZNF667', 'ZNF667-AS1', 'ZNF71', 'ZNF71-SMIM17', 'ZNF835']	{'amplicon1': 5.20209721275315, 'amplicon2': 7.234346593295458, 'amplicon3': 7.769936793391261, 'amplicon4': 10.58533627098918}	{'amplicon1': 5.20209721275315, 'amplicon2': 6.565142212420182, 'amplicon3': 7.7699367907735555, 'amplicon4': 7.146578496390077}	{'amplicon1': 0.7592791321708099, 'amplicon2': 0.625283862636532, 'amplicon3': 0.642125967858027, 'amplicon4': 0.7598145085532424}			positive	.				MDA-MB-157	HTB-24		modal number =52 to 54; range = 52 to 69. Most of the karyotypes had three normal X chromosomes. Normal chromosomes N1, N5, N13, N14, N15, N16, N19, and N22 were not found. Seventeen marker chromosomes were identified: t(10q14q) der(12)t(1;12)(q21;p13), der(7)t(7;?)(q22;?), del(1)(q11), t(3qter>3q21::10p15>10qter), 7q+, del(5)(q13), 19q+, t(10q;14q), der(4)t(1;4)(q21;q25), 9q+, 13p+, 15p+ unknown…			hyperdiploid	N		52-54	17		1,5,13,14,15,16,19,22	X		del(1)(q11),del(5)(q13),del(6)(q21)			t(10q;14q),t(3;10)(qter>3q21::10p15>10qter),t(10q;14q)		der(12)t(1;12)(q21;p13), der(7)t(7;?)(q22;?)			ACH-000621	MDA-MB-157	MDAMB157		925338
HCC1806_BREAST	N	N	2	ATCC	SRR1974196	SRP095624, SRX2444226, SRP418187, SRX2444225, SRX2444227									N		positive	.;BRD9P2				HCC1806	CRL-2335		Number of cells examined = 59; Modal Chromosome Number = 75 with a range of 65 to 79; Polyploidy Rate = 22%		22	hypotriploid	N	59	65-79														ACH-000624	HCC1806	HCC1806		907047
HEP3B217_LIVER			1	ATCC,DSMZ																		Hep 3B2.1-7	HB-8064	ACC-93	modal number = 60 with a subtetraploid mode of 82; has a rearranged chromosome 1	human hypotriploid stemline with near tetraploid side line (6%) - 63 (60-64)<3n>XX, -Y, -1, -1, -2, -3, -4, -8, -9, -13, +der(11)t(1;11)(q11;q14)x2, der(?15)t(1;?15)(q11;q24), i(7p)		mix(hypotriploid, hypotetraploid)	Y	63	60-64			Y,1,2,3,4,8,9,13								der(11)t(1;11)(q11;q14)x2,der(?15)t(1;?15)(q11;q24)	i(7p)		ACH-000625	Hep 3B2.1-7	HEP3B217		1240147
U266B1_HAEMATOPOIETIC_AND_LYMPHOID_TISSUE	N	N	2	DSMZ		SRX4949881									N							U266B1	TIB-196	ACC-9		human complex hypodiploid karyotype with 6.5% polyploidy - 44(40-46)<2n>XY, -8, -10, -13, -15, +2mar, t(1;11)(p33;q13), add(3)(q27), t(4;11)(q?21;q23), add(7)(q32), add(8)(q24), add(9)(q34), add(10)(p14), add(14)(p11), add(17)(p11), add(18)(p12), der(22)t(15;22)(q21;q13) - 11q13 breakpoint recurrent in multiple myeloma	6.5	hypodiploid	N	44	40-46	2		8,10,13,15				add(3)(q27),add(7)(q32),add(8)(q24),add(9)(q34),add(10)(p14),add(14)(p11),add(17)(p11),add(18)(p12)		t(1;11)(p33;q13),t(4;11)(q?21;q23)		der(22)t(15;22)(q21;q13)			ACH-000626	U266B1	U266B1		753615
RPMI8402_HAEMATOPOIETIC_AND_LYMPHOID_TISSUE	N	N	2	DSMZ																		RPMI-8402	CRL-1994	ACC-290		human hypotetraploid karyotype with 2% polyploidy - 90(79-91)<4n>XXX, -X, +3, +3, -10, -13, -14, +15, -18, -20, +2mar, dup(4)(q13q23)x2, del(6)(q14q22)x2, t(11;14)(p15;q11)x2, add(15)(p13) - sideline with der(1)t(1;9)(p35/36;q11), add(13)(q34) - carries t(11;14) with LMO1-TRD (LMO1-TCRD) rearrangement and cryptic del(1)(p32) effecting STIL-TAL1 (SIL-TAL1) fusion, resembles published karyotypes	2	hypotetraploid	N	90	79-91	2		X,10,13,14,18,20	3,15		del(6)(q14q22)x2	add(15)(p13) ,add(13)(q34)	dup(4)(q13q23)x2	t(11;14)(p15;q11)x2		der(1)t(1;9)(p35/36;q11)			ACH-000636	RPMI-8402	RPMI8402		909702
KYSE520_OESOPHAGUS	N	N	2	DSMZ	SRR8652093			Y	Y	['Complex non-cyclic', 'Linear amplification', 'ecDNA']	['CCT6A', 'COBL', 'DDC', 'DDC-AS1', 'EGFR', 'EGFR-AS1', 'ELDR', 'FIGNL1', 'FKBP9P1', 'GRB10', 'IKZF1', 'LANCL2', 'MRPS17', 'NIPSNAP2', 'POM121L12', 'PSPH', 'SEC61G', 'SEPTIN14', 'SPATA48', 'VOPP1', 'VSTM2A', 'VSTM2A-OT1', 'ZNF713', 'ZPBP', 'KLF12', 'KLF5']	{'amplicon10': 6.356356540538414, 'amplicon1': 7.772852800725698, 'amplicon2': 10.93282761762702, 'amplicon3': 47.48906506958943, 'amplicon4': 4.829882977739504, 'amplicon5': 4.843504830182522, 'amplicon6': 7.465400540941021, 'amplicon7': 4.761038563577675, 'amplicon8': 5.28129786420858, 'amplicon9': 6.372712846278063}	{'amplicon10': 6.356356540538414, 'amplicon1': 5.411086321782296, 'amplicon2': 10.93282761762702, 'amplicon3': 27.00733587415353, 'amplicon4': 4.807364599863997, 'amplicon5': 4.693707976431549, 'amplicon6': 7.465400540941021, 'amplicon7': 4.512573212991168, 'amplicon8': 5.28129786420858, 'amplicon9': 6.372712846278063}	{'amplicon10': 0.5174828537659355, 'amplicon1': 1.8197894521401985, 'amplicon2': 0.6904487443192779, 'amplicon3': 1.2515798348687244, 'amplicon4': 0.7190294070308435, 'amplicon5': 0.790474791486802, 'amplicon6': 0.6926062612272883, 'amplicon7': 0.4613790584559393, 'amplicon8': 0.6180394299375722, 'amplicon9': 0.0}					Low Confidence		13, 16			ACC-371		human flat-moded hypotriploid karyotype with 8% polyploidy - 58-60<3n>XX, -X, +1, +1, -2, -2, -4, -5, -6, +7, -8, -10, -10, -11, -12, -12, -13, -14, -15, -16, -17, -18, +20, +20, -21, -21, -22, -2, +7-8mar, add(X)(p11), add(X)(q11), add(1)(q11), der(1)del(1)(q12)t(1;7)(p36;q21), der(1)del(1)(q12)t(1;5)(p36;q11), del(1)(q21), del(1)(p34), add(2)(q37), del(3)(q13), add(4)(p11), add(4)(p15), add(5)(…	8	hypotriploid	N		58-60	7	2023-07-08	X,2,4,5,6,8,10,11,12,13,14,15,16,17,18,21,22	1,7,20		del(1)(q21),del(1)(p34),del(3)(q13),del(7)(q11)x1-2	add(X)(p11),add(X)(q11),add(1)(q11),add(2)(q37),add(4)(p11),add(4)(p15),add(5)(q11)x1-2,add(6)(q1?),add(7)(p22),add(9)(p23),add(11)(p15),add(16)(q2?3),add(17)(q24),add(18)(p11),add(19)(p13)del(22)(q13)		t(6;15)(p10;q10)x1-2		der(1)del(1)(q12)t(1;7)(p36;q21),der(1)del(1)(q12)t(1;5)(p36;q11),der(11)add(11)(p15)t(11;12)(q24;q11)			ACH-000637	KYSE-520	KYSE520		753575
NCIH441_LUNG	N	N	2	ATCC																		NCI-H441	HTB-174		modal number = 52; range = 44 to 59.This is a hyperdiploid human cell line. The modal chromosome number was 52, but cells with 53 chromosome counts also occurred at a high frequency. The rate of cells with higher ploidies was 4.9%. Over 14 marker chromosomes were common to all cells, and 6 or more others were present in some cells. Among the common markers were: der(1)t(1;1)(p36;p21), i(2q), der(…		4.9	hyperdiploid	N	52	44-59	14		13,14,1,6,9,12,17,19,20,21,22						t(6p;12q),t(12q;22q)		der(1)t(1;1)(p36;p21),der(11)t(11;12)(q21;q13),der(9)t(9;?;14)(p24;?q11)	i(2q)		ACH-000638	NCI-H441	NCIH441		908460
SKMEL31_SKIN	N	N	2	ATCC																		SK-MEL-31	HTB-73		modal number = 82; range = 74 to 84.This is a hypotetra-/hypertriploid human cell line. The modal chromosome number is 82 occurring at 16% with polyploidy at 10.3%. The markers del(1)(q23), t(1q10p), del(7)(p13), t(7p18q), i(21q) and 5 others are common to all cells. They are all paired in most cells. N1 and N18 are absent, N11 is single-copied, and N6, N7, N8 and N16 are generally 4-copied (many…		10.3	hypotetraploid	N	82	74-84			1,18,11	6,7,8,16		del(1)(q23),del(7)(p13)			t(1q;10p),t(7p;18q)			i(21q)		ACH-000640	SK-MEL-31	SKMEL31		909727
CMK_HAEMATOPOIETIC_AND_LYMPHOID_TISSUE	N	N	2	DSMZ																				ACC-392		human flat-moded hypotetraploid karyotype with 8% polyploidy - 85-90<4n>XY, -X, -Y, -2, -3, +5, -6, -6, -8, +11, -15, -15, +16, -17, -19, +21, +22, +7-11mar, add(1)(q31), add(1)(p36), add(3)(q11), del(3)(p14)x2-3, add(5)(q11), add(5)(q13), dup(8)(q11q21), add(8)(q13-21), del(8)(q11), del(9)(p21)x2, add(9)(q11)x2, del(10)(q22q24), der(11;17)(q10;q10), der(11)dup(11)(p13p15)t(5;11)(q11;p15)x1-2, de…	8	hypotetraploid	N		85-90	9	2023-07-11	X,Y,2,3,6,8,15,17,19	5,11,16,21,22		del(3)(p14)x2-3,del(8)(q11),del(9)(p21)x2,del(10)(q22q24),del(11)(q23)	add(1)(q31),add(1)(p36),add(3)(q11),add(5)(q11),add(5)(q13),add(8)(q13,add(9)(q11)x2,add(12)(p13)x2,add(17)(p1?),add(18)(q23)x2,add(19)(p13),add(22)(q13)	dup(8)(q11q21)			der(11;17)(q10;q10),der(11)dup(11)(p13p15)t(5;11)(q11;p15)x1-2,der(20)t(1;20)(q2?5;q1?2)x2			ACH-000641	CMK	CMK		910566
HDQP1_BREAST	N	N	2	DSMZ	SRR8639187			Y	Y	['Linear amplification', 'ecDNA', 'BFB']	['ACTN3', 'ANKRD13D', 'BBS1', 'C11orf80', 'C11orf86', 'CCDC87', 'CCS', 'CNIH2', 'CTSF', 'DPP3', 'GRK2', 'KDM2A', 'LRFN4', 'PC', 'PELI3', 'POLD4', 'RBM14', 'RBM14-RBM4', 'RBM4', 'RBM4B', 'RCE1', 'RHOD', 'SPTBN2', 'SSH3', 'SYT12', 'TMEM151A', 'YIF1A', 'ZDHHC24', 'ANO1', 'CCND1', 'CPT1A', 'FADD', 'FGF19', 'FGF3', 'FGF4', 'GAL', 'IGHMBP2', 'LTO1', 'MRGPRD', 'MRGPRF', 'MRGPRF-AS1', 'MRPL21', 'MYEOV', …	{'amplicon1': 6.389313293096031, 'amplicon2': 11.584563542635868, 'amplicon3': 10.84954287843293, 'amplicon4': 6.691475741352046, 'amplicon5': 7.765527131613543, 'amplicon6': 6.550975612860006, 'amplicon8': 7.923046827993468}	{'amplicon1': 6.066366049792426, 'amplicon2': 7.120845521291025, 'amplicon3': 8.538308974102176, 'amplicon4': 6.691475741352046, 'amplicon5': 6.8982149687955205, 'amplicon6': 6.550975612860006, 'amplicon8': 6.5147379797963225}	{'amplicon1': 1.0676552520696443, 'amplicon2': 1.0377695610689914, 'amplicon3': 0.6333966394455073, 'amplicon4': 0.5487507397749092, 'amplicon5': 0.1729367855959505, 'amplicon6': 0.5659841509760184, 'amplicon8': 0.8259445664227332}										ACC-494		human highly-rearranged flat-moded hypertetraploid/hypopentaploid karyotype with 13% polyploidy - 92-107<4n>XX, -X, -X, +1, -3, -3, -3, +5, +5, +5, +6, +7, +7, -8, +10, -13, -13, -14, -15, -15, -16, -16, -17, -17, -18, -18, -18, -19, -19, -20, -20, -21, -21, -22, -22, -22, +28-29mar, add(X)(p2?)x2, add(1)(p36)x2, add(1)(p35), add(1)(q1?2)x2, der(2)t(2;3)(p16;q11), add(5)(p11q3?4)x2, add(5)(q11), …	13	mix(hypertetraploid, hypopentaploid)	N		92-107	28	28-29	X,3,13,14,15,16,17,18,19,20,21,22	1,5,6,7,10		del(9)(p23),del(9)(p11),del(11)(q22),del(17)(p12),del(22)(q12.2)	add(X)(p2?)x2,add(1)(p36)x2,add(1)(p35),add(1)(q1?2)x2,add(5)(p11q3?4)x2,add(5)(q11),add(6)(p11),add(7)(p14),add(7)(p11)x2,add(7)(q11)x2,add(8)(q21),add(14)(p11)x2,add(15)(p11),add(16)(p13),add(16)(q23),add(17)(p11),add(18)(p11),add(19)(p13),add(19)(q13)				der(2)t(2;3)(p16;q11),der(5)t(5;?;3)(q1;?;p11),der(5)t(5;5)(p1?;q1?4),der(12)t(7;12)(q11;q24)	i(5p),i(10p)		ACH-000643	HDQ-P1	HDQP1		1290922
JL1_PLEURA	N	N	2	DSMZ																				ACC-596		human flat-moded karyotype with 12 % polyploidy; 42-47<2n>XY, +5, +7, -10, -13, +20, der(1)t(1;15)(q11;q11), inv(3)(p1?q2?), der(5)t(5;16)(q11;?), add(10)(q25), der(11)t(10;11)(q21;q23), der(14)t(1;14)(q11;q31); sdl with add(9)(p11), del(16)(q11); karyotype displays significant intercellular differences;	12	diploid	N		42-47			10,13	5,7,20		del(16)(q11)	add(10)(q25),add(9)(p11)			inv(3)(p1?q2?)	der(1)t(1;15)(q11;q11),der(5)t(5;16)(q11;?),der(11)t(10;11)(q21;q23),der(14)t(1;14)(q11;q31)			ACH-000645	JL-1	JL1
NCIH28_PLEURA			1	ATCC																		NCI-H28	CRL-5820		t(3p;14q)				N											t(3p;14q)					ACH-000648	NCI-H28	NCIH28		908470
IGR37_SKIN	N	N	2	DSMZ																				ACC-237		human flat-moded hypertriploid karyotype with 11% polyploidy - 78(67-78)<3n>XXY, +1, +3, +5, +7, +7, +8, +9, -10, -12, -13, -14, -15, -17, +18, +20, +20, +2mar, der(1)t(1;?21)(p13;q11)x2, del(9)(p13p21), der(10)t(9;10)(q11/21;q23/25), i(13q)x1-2, der(16)t(1;16)(p11/13;q21/23)x2, der(19)t(17;19)(q12;p13)x1-2 - rearrangements at 1p12/22, 19p13 and +7 recur in malignant melanoma	11	hypertriploid	N	78	67-78	2		10,12,13,14,15,17	1,3,5,7,8,9,18,20		del(9)(p13p21)					der(1)t(1;?21)(p13;q11)x2,der(10)t(9;10)(q11/21;q23/25),der(16)t(1;16)(p11/13;q21/23)x2,der(19)t(17;19)(q12;p13)x1-2	i(13q)x1-2		ACH-000650	IGR-37	IGR37		1240153
JJN3_HAEMATOPOIETIC_AND_LYMPHOID_TISSUE	N	N	2	DSMZ		SRP268943, SRP463100											negative							ACC-541		human flat-moded hypotriploid karyotype with 9% polyploidy - 58-67<3n>XX, +1, -2, +5, +8, +8, -9, -11, -12, -13, -15, -17, +20, add(1)(p22), der(1)t(1;?3)(q41;p26)x2, add(3)(p26), add(5)(p15)x1-2, i(5p), del(6)(q13),del(7)(q32), der(7)t(7;11)(q36;q13), add(8)(p1?)x2, t(12;19)(p13;q13), der(14)add(14)(p11)t(14;16)(q32;q23), der(14)t(14;16)(q32;q23), der(16)t(14;16)(q32;q23)x2, del(22)(q12) - carri…	9	hypotriploid	N		58-67			2,9,11,12,13,15,17	1,5,8,20		del(6)(q13),del(7)(q32),del(22)(q12)	add(1)(p22),add(3)(p26),add(5)(p15)x1-2,add(8)(p1?)x2		t(12;19)(p13;q13)		der(1)t(1;?3)(q41;p26)x2,der(7)t(7;11)(q36;q13),der(14)add(14)(p11)t(14;16)(q32;q23),der(14)t(14;16)(q32;q23),der(16)t(14;16)(q32;q23)x2	i(5p)		ACH-000653	JJN-3	JJN3		1327766
RAJI_HAEMATOPOIETIC_AND_LYMPHOID_TISSUE	N	N	2	ATCC,DSMZ	SRR21977177	ERP013876, SRX865422, ERP114350									N		negative					Raji	CCL-86	ACC-319	Karyotype 100% stable within male diploid stemline of 46. Cells with 47 chromosomes frequently contained an extra "E" group chromosome.; There is 6% polyploidy and occasional disparity in the size of the homologs of the number 1 chromosome and the number 4 chromosome.	human flat-moded hypotetraploid karyotype with 12% polyploidy - 89(80-91)<4n>XXYY, -4, -9, -12, -16, -18, -21, +3mar, add(4)(q35), add(6)(q27)x2, t(8;14)(q24;q32), der(8)t(8;14) (q24;q32)add(8)(?p12), del(9)(p23), der(14)t(8;14)(q24;q32) - carries t(8;14) associated with Burkitt lymphoma - closely resembles depositor's karyotype	12	mix(diploid, hypotetraploid)	N	89	80-91	3		4,9,12,16,18,21	16,17,18		del(9)(p23)	add(4)(q35),add(6)(q27)x2		t(8;14)(q24;q32)		der(8)t(8;14)(q24;q32)add(8)(?p12),der(14)t(8;14)(q24;q32)			ACH-000654	Raji	RAJI		909262
SUDHL8_HAEMATOPOIETIC_AND_LYMPHOID_TISSUE	N	N	2	DSMZ																		SU-DHL-8	CRL-2961	ACC-573		human hyperdiploid karyotype with 3% polyploidy - 51(47-53)<2n>X, -Y, +7, +13, +20, +20, t(8;22)(q24;q11), del(20)(q13), der(22)t(1;22)(q11;p11)del(1)(q?32) - carries t(8;22) effecting IGL-MYC rearrangement - resembles published karyotype	3	hyperdiploid	N	51	47-53			Y	7,13,20		del(20)(q13)			t(8;22)(q24;q11)		der(22)t(1;22)(q11;p11)del(1)(q?32)			ACH-000656	SU-DHL-8	SUDHL8		1331038
SUDHL5_HAEMATOPOIETIC_AND_LYMPHOID_TISSUE	N	N	2	ATCC,DSMZ																		SU-DHL-5	CRL-2958	ACC-571	Human hyperdiploid karyotype with 1.5% polyploidy - 47(41-48)<2n>XX, +12, del(6)(q13), del(12)(q13) - sideline with del(6)x2	human hyperdiploid karyotype with 1.5% polyploidy - 47(41-48)<2n>XX, +12, del(6)(q13), del(12)(q13) - sideline with del(6)x2 - matches published karyotype	1.5	hyperdiploid	N	47	41-48				12		del(6)(q13),del(12)(q13)								ACH-000660	SU-DHL-5	SUDHL5		1331036
SUDHL1_HAEMATOPOIETIC_AND_LYMPHOID_TISSUE			1	ATCC,DSMZ																		SU-DHL-1	CRL-2955	ACC-356	88 chromosomes; t(2;5)(p23;q35) translocation	human flat-moded hypertriploid karyotype with 16% polyploidy - 74(67-75)<3n>XX, -Y, +1, +2, +3, +5, -7, +12, -16, -18, +19, -20, +21, +3mar, del(1)(p21), t(2;5)(p23;q35)x2, del(6)(q23)x1-2, add(8)(p12), add(9)(p21), del(10)(p14), add(12)(q24), add(14)(p12), add(16)(q24), dup(19)(q13.1qter) - sideline with der(12)t(12;19)(q13;q13) - carries two copies of balanced t(2;5) associated with ALCL - matc…	16	mix(hypertriploid, hypotetraploid)	N	74	67-75	3		Y,7,16,18,20	1,2,3,5,12,19,21		del(1)(p21),del(6)(q23)x1-2,del(10)(p14)	add(8)(p12),add(9)(p21),add(12)(q24),add(14)(p12),add(16)(q24)	dup(19)(q13.1qter)	t(2;5)(p23;q35), t(2;5)(p23;q35)x2		der(12)t(12;19)(q13;q13)			ACH-000664	SU-DHL-1	SUDHL1		909742
SKMES1_LUNG	N	N	2	ATCC,DSMZ	SRR8670678			Y	Y	['Linear amplification', 'ecDNA', 'Complex non-cyclic']	[]	{'amplicon1': 5.4840970793594765, 'amplicon3': 4.849919519164691, 'amplicon5': 7.488595659834504}	{'amplicon1': 5.4840970793594765, 'amplicon3': 4.849919519164691, 'amplicon5': 5.574427483292732}	{'amplicon1': 0.6929152139362481, 'amplicon3': 0.5398683612733833, 'amplicon5': 0.9568162220477442}					High Confidence	2023-02-04	2007-05-06	SK-MES-1	HTB-58	ACC-353	The stemline chromosome number is hypotriploid, with the 2S component occurring at 3.2%. Seventeen to 20 marker chromosomes were common to most S metaphases. Normal X, 13, and 19 chromosomes were absent, and chromosomes 2, 3, 14, 17 and 20 were generally monosomic. The Y chromosome was not detected using QM staining.	human flat-moded hyperdiploid karyotype with 44% polyploidy - 54-60<2n>X, -Y, +1, +1, -2, +4, +5, +7, +7, +11, +13, +19, +22, +5mar, add(X)(p21), i(1q), del(1)(q12)x1-2, add(2)(q37), del(3)(p22p26), add(4)(q32), der(5)t(5;6)(p15;p11), del(5)(q13), add(7)(q11;abr), add(11)(q2)x2, add(13)(p12)x1-2, add(13)(p12), add(15)(p12), der(16)t(8;16)(q12;q23), del(17)(p11), add(19)(p13)x2-3 - sideline with a…	44	mix (hypotriploid, hyperdiploid)	N		54-60	20		X,13,19,2,3,14,17,20,Y	1,4,5,7,11,13,19,22		del(1)(q12)x1-2,del(3)(p22p26),del(5)(q13),del(17)(p11)	add(X)(p21),add(2)(q37),add(4)(q32),add(7)(q11;abr),add(11)(q2)x2,add(13)(p12)x1-2,add(15)(p12),add(19)(p13)x2-3,add(22)(q13)				der(5)t(5;6)(p15;p11),der(16)t(8;16)(q12;q23),der(7;8)(q10;p10),der(11)dup(11)(q13q22)	i(1q)		ACH-000665	SK-MES-1	SKMES1		909728
NCIH1355_LUNG			1	ATCC	SRR8652144	SRX10159875, SRP307840, SRX10159874		Y	Y	['ecDNA', 'Linear amplification']	['GOLPH3', 'PDZD2', 'CNTN1', 'GXYLT1', 'LRRK2', 'MUC19', 'PDZRN4']	{'amplicon1': 8.192704085731535, 'amplicon2': 5.412414040382123, 'amplicon3': 10.006210079762452, 'amplicon4': 4.591924355159772, 'amplicon5': 4.60094824366024}	{'amplicon1': 7.54836189869108, 'amplicon2': 5.412414040382123, 'amplicon3': 7.168546497771152, 'amplicon4': 4.591924355159772, 'amplicon5': 4.60094824366024}	{'amplicon1': 0.6641567994240363, 'amplicon2': 0.6398121284433287, 'amplicon3': 1.1259830763869885, 'amplicon4': 3.52766038540459e-10, 'amplicon5': 0.0}	N		negative		Low Confidence		2004-01-02	NCI-H1355	CRL-5865		modal number = 54; range = 43-66			hyperdiploid	N	54	43-66														ACH-000666	NCI-H1355	NCIH1355		724866
HCC70_BREAST			1	ATCC	SRR8639165, SRR1974198	SRP418187		N	N	['Linear amplification']	[]	{'amplicon1': 5.822004214556844, 'amplicon2': 5.642383330873997, 'amplicon3': 6.2566688589962745, 'amplicon4': 4.585187627822868}	{'amplicon1': 5.822004214556844, 'amplicon2': 5.642383330873997, 'amplicon3': 6.2566688589962745, 'amplicon4': 4.585187627822868}	{'amplicon1': 0.636344584451485, 'amplicon2': 0.0, 'amplicon3': 0.6922804893992838, 'amplicon4': 0.6536480621177099}			positive	.				HCC70	CRL-2315		polyploid			polyploid	N																ACH-000668	HCC70	HCC70		907048
SW900_LUNG	N	N	2	ATCC	SRR8670669			N	Y	['Linear amplification', 'Complex non-cyclic']	[]	{'amplicon2': 6.748879707755835, 'amplicon4': 9.618948076495256}	{'amplicon2': 6.748879707755835, 'amplicon4': 8.011302750959302}	{'amplicon2': 0.9121007464061, 'amplicon4': 1.2852869148640704}					High Confidence	17	18, 22	SW900	HTB-59		hypotriploid; modal number = 56. The rate of higher ploidies was 21.8%. Cells in this line have complex karyotypes., Over 30 marker chromosomes were found in 5 metaphase karyotypes. The marker chromosomes, t(1q;10q), t(1q;22q), t(2q;3q), der (3)t(2;3)(p11;q29), der (7)t(7;17) (q36;q21) and about 20 others were common to most cells., Among these der (7) was generally paired. Normal N3, N5, N12, N1…		21.8	hyperdiploid	N	56	48-57	30		3,5,12,13,14,17,Y						t(1q;10q), t(1q;22q), t(2q;3q)		der(3)t(2;3)(p11;q29), der(7)t(7;17)(q36;q21)			ACH-000669	SW 900	SW900		724879
SW948_LARGE_INTESTINE	N	N	2	DSMZ	SRR8670668			N	N	[]	[]	{}	{}	{}					Low Confidence		19	SW948	CCL-237	ACC-326		human hypotriploid karyotype with 12% polyploidy - 68(65-70)<3n>XXX, +7, -8, -10, +13, +13, -16, +2mar, del(X)(q22.2), del(1)(p12), i(9q), add(17)(p12), add(19)(q13)	12	hypotriploid	N	68	65-70	2		8,10,16	7,13		del(X)(q22.2),del(1)(p12)	add(17)(p12),add(19)(q13)					i(9q)		ACH-000680	SW948	SW948		909757
CI1_HAEMATOPOIETIC_AND_LYMPHOID_TISSUE	N	N	2	DSMZ																				ACC-570		human pseudodiploid karyotype with 6% polyploidy - 46(44-49)<2n>XX, t(2;8)(p11;q24), t(14;22)(q32;q11) - matches published karyotype	6	diploid	N	46	44-49									t(2;8)(p11;q24),t(14;22)(q32;q11)					ACH-000687	CI-1	CI1
HCC2157_BREAST	N	N	2	ATCC	SRR8639159	SRP418187		Y	Y	['Linear amplification', 'ecDNA', 'Complex non-cyclic']	['SCARNA16', 'SEC14L1', 'SEPTIN9', 'SEPTIN9-DT', 'SNHG20', 'CITED4', 'CTPS1', 'KCNQ4', 'SCMH1', 'SLFNL1', 'SLFNL1-AS1', 'ADAMTS14', 'ADK', 'AGAP5', 'AIFM2', 'ANAPC16', 'ANXA7', 'AP3M1', 'ASCC1', 'BMS1P4', 'BMS1P4-AGAP5', 'C10orf105', 'C10orf55', 'CAMK2G', 'CDH23', 'CDH23-AS1', 'CFAP70', 'CHCHD1', 'CHST3', 'COL13A1', 'DDIT4', 'DNAJB12', 'DNAJC9', 'DNAJC9-AS1', 'ECD', 'EIF4EBP2', 'FAM149B1', 'FAM24…	{'amplicon10': 7.540364754274642, 'amplicon1': 5.506561373079714, 'amplicon2': 10.235249510664618, 'amplicon3': 25.073007174822404, 'amplicon4': 4.875139079765527, 'amplicon5': 7.14193238117881, 'amplicon6': 10.974098801558716, 'amplicon7': 7.106483027809465, 'amplicon8': 6.486640116469759, 'amplicon9': 4.762077953237042}	{'amplicon10': 7.540364754274642, 'amplicon1': 5.472546719006433, 'amplicon2': 6.384441899405464, 'amplicon3': 6.698049372830021, 'amplicon4': 4.875139079765527, 'amplicon5': 5.767158450365677, 'amplicon6': 9.1719064416637, 'amplicon7': 7.106483027809465, 'amplicon8': 6.486640116469759, 'amplicon9': 4.762077953237042}	{'amplicon10': 0.6916397226427942, 'amplicon1': 0.6122664598253943, 'amplicon2': 1.1567534729033426, 'amplicon3': 0.7624239057722242, 'amplicon4': 0.6927472641936394, 'amplicon5': 1.3111322039785809, 'amplicon6': 0.5976144896567979, 'amplicon7': 0.0, 'amplicon8': 0.8758515071842067, 'amplicon9': 1.1594836202210528e-11}			negative					HCC2157	CRL-2340		Number of cells examined = 59; Modal Chromosome Number = 75 with a range of 65 to 79; Polyploidy Rate = 22%		22	hypertriploid	N	75	71-80														ACH-000691	HCC2157	HCC2157		749715
KYSE180_OESOPHAGUS	N	N	2	DSMZ	SRR8652078			Y	Y	['ecDNA', 'BFB', 'Linear amplification']	[]	{'amplicon2': 5.797795352720191, 'amplicon3': 11.145565768153974, 'amplicon4': 5.323198699913458, 'amplicon5': 5.363830719321619, 'amplicon6': 13.523899499029197, 'amplicon8': 5.189768232188405, 'amplicon9': 6.544945596373155}	{'amplicon2': 5.797795352720191, 'amplicon3': 11.145565768153974, 'amplicon4': 5.323198699913458, 'amplicon5': 5.363830719321619, 'amplicon6': 11.415577893017, 'amplicon8': 5.189768232188405, 'amplicon9': 6.544945596373155}	{'amplicon2': 0.6830504359280565, 'amplicon3': 0.911642159622218, 'amplicon4': 0.0, 'amplicon5': 0.0, 'amplicon6': 0.9807844044275564, 'amplicon8': 0.5690414131249256, 'amplicon9': 0.6914708192248973}										ACC-379		human hyperdiploid karyotype with 11% polyploidy - 55(50-57)<2n>XX, +1, +1, +3, +7, +7, +8, -14, +16, -17, -17, -18, -18, +5-8mar, del(X)(q23), add(1)(q32), der(1;6)(q10;p10), der(1;13)(q10;q10), add(3)(p26), add(5)(q25), add(6)(p11), del(6)(q23), add(7)(p11), del(7)(p11), add(7)(q35), i(7q), del(8)(p22), add(10)(p11), add(11)(q11), del(11)(q11q14), add(13)(p11), add(13)(q33), add(14)(p11), add(1…	11	hyperdiploid	N	55	50-57	6	2023-05-08	14,17,18	1,3,7,8,16		del(X)(q23),del(6)(q23),del(7)(p11),del(8)(p22),del(11)(q11q14)	add(1)(q32),add(3)(p26),add(5)(q25),add(6)(p11),add(7)(p11),add(7)(q35),add(10)(p11),add(11)(q11),add(13)(p11),add(13)(q33),add(14)(p11),add(15)(p11),add(21)(p11)				der(1;6)(q10;p10),der(1;13)(q10;q10)	i(7q)		ACH-000693	KYSE-180	KYSE180		907318
L1236_HAEMATOPOIETIC_AND_LYMPHOID_TISSUE	N	N	2	DSMZ	SRR13933767	SRX9152779, SRX9152778, SRP283897		N		['Linear amplification']	[]	{'amplicon2': 4.703275019268138, 'amplicon3': 11.394742386176352}	{'amplicon2': 4.703275019268138, 'amplicon3': 9.354847705261422}	{'amplicon2': 0.3149479138019323, 'amplicon3': 1.1087544279011812}	Y		positive	.						ACC-530		human flat-moded hypotriploid karyotype with 17% polyploidy - 57-66<3n>XX, -Y, +3, -4, -10, +11, -14, -18, +19, -20, -21, -22, +4-6mar, add(1)(p22), t(1;14)(p34 ;q22), der(1;9)(q10;p10), der(1)add(1)(p34)dup(1)(q21q43), der(1)add(1)(p2?)del(1)(q21), add(2)(q ?22), inv dup(2)(p16p23)x2, der(3)t(3;9)(q27;q21), add(6)(p23), add(6)(q22-24), add(7)(p22), der(7)t(7;7)(p22;q22), inv(7)(p11q35)add(7)(p11…	17	hypotriploid	N		57-66	5	2023-04-06	Y,4,10,14,18,20,21,22	3,11,19		del(9)(q21),del(10)(q12),del(11)(q13),del(12)(q21,del(17)(q23)x2	add(1)(p22),add(2)(q ?22),add(6)(p23),add(6)(q22-24),add(7)(p22),add(8)(q24),add(11)(p1 ?),add(13)(p11),add(16)(q23-24),add(19)(q13)		t(1;14)(p34 ;q22),t(15;20)(q22;p11)	inv(7)(p11q35)add(7)(p11),inv(14)(p13q32.32)del(14)(q22;q32.32)x2, inv(2)(p16p23)x2	der(1;9)(q10;p10),der(1)add(1)(p34)dup(1)(q21q43),der(1)add(1)(p2?)del(1)(q21),der(3)t(3;9)(q27;q21),der(7)t(7;7)(p22;q22),der(8)t(1;8)(p32;q24)t(1;14)(p34;q22),der(12)t(12;17)(p13;q13)t(17;Y)(q22;q11)			ACH-000702	L-1236	L1236		1330935
JIMT1_BREAST	N	N	2	DSMZ																				ACC-589		human flat-moded highly rearranged hyperdiploid karyotype with 6% polyploidy - 46-56<2n>XX, +1, +2, +2, +3, +5, +6, +7, +12, -13, -14, -15, -15, -16, -18, +17, +5mar, add(X)(p22.1), add(1)(q11), del(1)(q32.2), der(1)add(1)(p21)add(1)(q22), der(1)t(1;6)(p11;q1?1)t(6;5)(q25;?p13), add(2)(q11)x2, t(2;3)(q10;p10)add(2)(q25-31), add(3)(p11), der(4)t(?3;4)(?q24;p11), add(5)(q15), der(5)add(5)(p15.3)del…	6	hyperdiploid	N		46-56	5		13,14,15,16,18	1,2,3,5,6,7,12,17		del(1)(q32.2)	add(X)(p22.1), add(1)(q11),add(2)(q11)x2,add(3)(p11),add(5)(q15),add(6)(p11)add(6)(q23),add(8)(p11)		t(2;3)(q10;p10)add(2)(q25-31)		der(1)add(1)(p21)add(1)(q22),der(1)t(1;6)(p11;q1?1)t(6;5)(q25;?p13),der(4)t(?3;4)(?q24;p11),der(5)add(5)(p15.3)del(5)(q22),der(5)t(5;8)(p11;p11),der(7)t(1;7)(p13;q21),der(7)t(7;?12)(p11;p11),der(9)add(9)(p11)add(9)(q23)	i(8q) add(9)(p11)		ACH-000711	JIMT-1	JIMT1		1298157
TT2609C02_THYROID	N	N	2	DSMZ																				ACC-510		human flat-moded hypertriploid karyotype with 4% polyploidy - 69-75<3n>XXYY, -2, +8, +8, +9, +10, +14, -15, -16, +17, -22, +1-2mar, der(1)t(1;2)(p32;q11-13), add(4)(p15.2), ?inv(8)(q12q21.2)x1-2, add(9)(p24)x2, i(15q), del(17)(p11)x1-2, add(22)(p11)x2 - resembles published karyotype	4	hypertriploid	N		69-75	1	2023-01-02	2,15,16,22	8,9,10,14,17		del(17)(p11)x1-2	add(4)(p15.2),add(9)(p24)x2,add(22)(p11)x2			?inv(8)(q12q21.2)x1-2	der(1)t(1;2)(p32;q11-13)	i(15q)		ACH-000716	TT2609-C02	TT2609C02		1240223
COLO680N_OESOPHAGUS	N	N	2	DSMZ																				ACC-182		human highly rearranged hyperdiploid/hypotriploid karyotype with 13.5% polyploidy - 53-58<2n>X, -X, +1, +1, -3, -5, -5, +6, +7, +12, -13, -14, -14, -16, -16, -18, -20, -21, -22, +16mar - add(1)(p35)x1-2, add(1)(q11)x1-2, add(1)(p11), add(3)(p11), add(4)(q35), add(7)(q35)x1-2, add(7)(p22)del(7)(q11q21), der(9)t(5;9)(q14;p11), del(11)(p11), add(12)(q24), add(19)(p13), add(19)(q13)	13.5	hyperdiploid/hypotriploid	N		53-58	16		X,3,5,13,14,16,18,20,21,22	1,6,7,12		del(11)(p11)	add(1)(p35)x1-2, add(1)(q11)x1-2, add(1)(p11), add(3)(p11), add(4)(q35), add(7)(q35)x1-2, add(7)(p22)del(7)(q11q21),add(12)(q24), add(19)(p13), add(19)(q13)				der(9)t(5;9)(q14;p11)			ACH-000717	COLO-680N	COLO680N		906817
TCCSUP_URINARY_TRACT			1	ATCC,DSMZ																		TCCSUP	HTB-5	ACC-377	(P12 and 35) hypotetraploid with marker chromosomes	human hypotriploid karyotype with 8% polyploidy - 67(58-67)<3n>XX, -X, +1, -2, -4, +5, -9, -12, -18, -21, +1-2mar, der(1;21)(q10;q10), del(1)(q13), i(5p)x3, del(6)(q14), add(6)(p23)/der(6)t(3;6)(p22;p22), add(6)(p22/23), del(10)(p11), add(20)(q12), add(21)(p11/12) - i(5p) and rearrangements of chs 1 and 3p recurrent in bladder TCC - resembles published karyotype	8	hypotriploid	N	67	58-67	1	2023-01-02	X,2,4,9,12,18,21	1,5		del(1)(q13),del(6)(q14),del(10)(p11)	add(6)(p23),add(6)(p22/23),add(20)(q12),add(21)(p11/12)				der(6)t(3;6)(p22;p22)	i(5p)x3		ACH-000720	TCCSUP	TCCSUP		687459
HT1376_URINARY_TRACT	N	Y	3	ATCC,DSMZ	SRR8652112	SRX8055086, SRX7023014, SRX8055087, SRX7023015, SRP255197		Y	Y	['Linear amplification', 'ecDNA']	['ATF7IP2', 'BCAR4', 'CASC15', 'CDKAL1', 'CIITA', 'CLEC16A', 'CPPED1', 'DEXI', 'E2F3', 'EMP2', 'GSPT1', 'HDGFL1', 'ID4', 'LITAF', 'MBOAT1', 'NBAT1', 'NPIPB2', 'NUBP1', 'PRL', 'PRM1', 'PRM2', 'PRM3', 'RMI2', 'RSL1D1', 'SHISA9', 'SNN', 'SNX29', 'SOCS1', 'SOX4', 'TEKT5', 'TNFRSF17', 'TNP2', 'TVP23A', 'TXNDC11', 'ZC3H7A']	{'amplicon1': 4.613113250378495, 'amplicon2': 5.143163363654926, 'amplicon3': 11.64739496381691, 'amplicon4': 4.981710950308749, 'amplicon5': 6.619800286749751}	{'amplicon1': 4.613113250378495, 'amplicon2': 5.143163363654926, 'amplicon3': 9.086786311832398, 'amplicon4': 4.981710950308749, 'amplicon5': 5.903756777074904}	{'amplicon1': 0.985977411087308, 'amplicon2': 0.6847170317477427, 'amplicon3': 0.6801784312690631, 'amplicon4': 0.6790306216738904, 'amplicon5': 1.3410986556151716}	N		negative		Low Confidence		2023-05-11	HT-1376	CRL-1472	ACC-397	modal chromosome number = 104 to 121	human flat-moded pentaploid karyotype with 8% polyploidy - 111(102-116)<5n>XX/XXX, +3, +3, +5, +5, -6, +7, +8, +8, -12, -13, -13, -14, -14, -15, -15, -15, -15, -16, -17,-17, -19, -19, +20, -22, -22, -22, +6-8mar - del(2)(q25), add(3)(q27)x2, del(3)(p11p14), i(5q), add(5)(p15), del(5)(p13), add(5)(q1?3;hsr), del(6)(q25), add(7)(p22), del(7)(q11), add(8)(p23)x2, i(9q)x2, del(9)(p21), del(10)(q24), …	8	pentaploid	N	111	102-116	7	2023-06-08	6,12,13,14,15,16,17,19,22	X,3,5,7,8,20		del(2)(q25),del(3)(p11p14),del(5)(p13),del(6)(q25),del(9)(p21), del(10)(q24),del(12)(p11)	add(3)(q27)x2,add(5)(p15),add(5)(q1?3;hsr),add(7)(p22),add(8)(p23)x2,add(11)(p15),add(12)(p13)x1-2,add(17)(p1?),add(18)(p11)				der(13)t(13;?)(p11;?)t(?;1)(?;q11)	i(5q),i(5p)		ACH-000724	HT-1376	HT1376		907066
HCC202_BREAST	P	P	1	ATCC	SRR8639160			Y	Y	['ecDNA', 'Linear amplification', 'Complex non-cyclic']	['ASPHD2', 'CRYBA4', 'CRYBB1', 'HPS4', 'MIAT', 'MIATNB', 'MYO18B', 'SEZ6L', 'SRRD', 'TFIP11', 'TPST2', 'ATP5MC1', 'CALCOCO2', 'CDK12', 'ERBB2', 'FBXL20', 'GRB7', 'GSDMB', 'HOXB-AS1', 'HOXB-AS3', 'HOXB1', 'HOXB13', 'HOXB2', 'HOXB3', 'HOXB4', 'HOXB5', 'HOXB6', 'HOXB7', 'HOXB8', 'HOXB9', 'IKZF3', 'MED1', 'MIEN1', 'NEUROD2', 'PGAP3', 'PNMT', 'PPP1R1B', 'PRAC1', 'PRAC2', 'SKAP1', 'SNF8', 'STARD3', 'TC…	{'amplicon1': 14.544161903544538, 'amplicon2': 6.870740661592977, 'amplicon3': 20.27883575317341, 'amplicon4': 6.461390481883602, 'amplicon5': 7.234168444603211, 'amplicon6': 8.420344614495297, 'amplicon7': 6.277591088394653, 'amplicon8': 4.59424095557795}	{'amplicon1': 10.507044728539627, 'amplicon2': 6.870740661592977, 'amplicon3': 14.750677697905196, 'amplicon4': 6.3273122010699145, 'amplicon5': 6.4727810224417714, 'amplicon6': 5.143583695964025, 'amplicon7': 6.239290464554965, 'amplicon8': 4.59424095557795}	{'amplicon1': 1.034786948455647, 'amplicon2': 0.0, 'amplicon3': 0.6818788281965764, 'amplicon4': 0.044269097914841, 'amplicon5': 1.6286421381499818, 'amplicon6': 1.2143371698835668, 'amplicon7': 0.695939377288195, 'amplicon8': 0.6887274473594361}								HCC202	CRL-2316		polyploid			polyploid	N																ACH-000725	HCC202	HCC202		1290906
KASUMI2_HAEMATOPOIETIC_AND_LYMPHOID_TISSUE	N	N	2	DSMZ																				ACC-526		human hypodiploid karyotype with 3% polyploidy - 45(44-46)<2n>X, -Y, del(2)(p23.2/p21p23.1), t(3;14)(q27-28;q24), del(6)(q21), i(7q), del(13)(q1?3q1?4), der(19)t(1;19)(q23;p13) - sideline with idem 46, XY - carries der(19) partner of t(1;19) with TCF3 (E2A) rearrangement confirmed by FISH	3	hypodiploid	N	45	44-46			Y			del(2)(p23.2/p21p23.1),del(6)(q21),del(13)(q1?3q1?4)			t(3;14)(q27-28;q24)		der(19)t(1;19)(q23;p13),der(19)	i(7q)		ACH-000728	KASUMI-2	KASUMI2
HEPG2_LIVER			1	ATCC,DSMZ	SRR8639142	SRX7023013, SRP338825, ERP112921, SRP189396, SRP012412, SRP226501, SRP328457	Hep-G2 : Problematic cell line: Misclassified. Originally thought to be a hepatocellular carcinoma cell line but shown to be from an hepatoblastoma (PubMed=197	N	N	['BFB']	[]	{'amplicon1': 6.934693958480282}	{'amplicon1': 6.934693958480282}	{'amplicon1': 0.8384966797420944}	N		negative		High Confidence	2023-02-06		Hep-G2	HB-8065	ACC-180	modal number = 55 (range = 50 to 60); has a rearranged chromosome 1	human hyperdiploid karyotype - 52(47-54)<2n>XY, +2, +14, +17, +20, +2mar, t(1;21) (p22.2;p11-12), i(17q)/der(17)t(17;17)(p11;q11)		hyperdiploid	N	52	47-54	2			2,14,17,20					t(1;21) (p22.2;p11-12)		der(17)t(17;17)(p11;q11)	i(17q)		ACH-000739	Hep G2	HEPG2
DM3_FIBROBLAST			1	DSMZ			DM-3 : Problematic cell line: May be misclassified. While still annotated as a pleural sarcomatoid mesothelioma cell line, a variety of omics methods are cla																	ACC-595		human near-diploid karyotype with 16% polyploidy;	16	diploid	N		45-47														ACH-000742		DM3
MOLP8_HAEMATOPOIETIC_AND_LYMPHOID_TISSUE	N	N	2	DSMZ																				ACC-569		human flat-moded near-diploid karyotype - 40-48<2n>X, -Y, -15, +1-2mar, t(3;8)(p22;q22), der(4)t(4;15)(q32;q21), inv(8)(q21q24), der(11)t(?4 ;11)(q31;q13), t(11;14)(q13;q32), t(16;18)(p13;q21), der(17)t(11;17)(q13;p13) - carries t(11;14) effecting IGH-CCND1 juxtaposition with additional MYC rearrangement present in inv(8) - matches published karyotype		diploid	N		40-48	1	2023-01-02	Y,15						t(3;8)(p22;q22), t(11;14)(q13;q32), t(16;18)(p13;q21)	inv(8)(q21q24)	der(4)t(4;15)(q32;q21),der(11)t(?4 ;11)(q31;q13),der(17)t(11;17)(q13;p13)			ACH-000745	MOLP-8	MOLP8		1330950
SJSA1_BONE	N	Y	3	ATCC																		SJSA-1	CRL-2098		44XY; -1, -4, -7, -9, -11, -14, -15, +del(1)(q32;q42),+5p+, +der(7)t(4;HSR;7)(4qter-4q12::HSR::7p22--7qter), +9p+ and markers; amplified gli sequences were contained in the HSR in derivative No. 7 chromosomes			hypodiploid	N	44	35-45			1,4,7,9,11,14,15			del(1)(q32;q42)					der(7)t(4;HSR;7)(4qter-4q12::HSR::7p22--7qter)			ACH-000748	SJSA-1	SJSA1		909717
JMSU1_URINARY_TRACT	N	N	2	DSMZ																				ACC-505		human flat-moded hypertriploid karyotype with 12% polyploidy - 69-74<3n>X/XX, -Y, -Y, +1, +1, +2, -5, +9, -12, +13, -15, -15, -16, -17, +19, -22, +9mar, add(1)(q32), add(2)(q3?), del(4)(q31q33), del(6)(q25), add(7)(p11), del(8)(p22), del(9)(p22), del(10)(p12), del(10)(q22), add(11)(p12), add(13)(p11), add(16)(p13), i(17q), add(19)(p13) - resembles published karyotype	12	hypertriploid	N		69-74	9		Y,5,12,15,16,17,22	1,2,9,13,19		del(4)(q31q33),del(6)(q25),del(8)(p22),del(9)(p22),del(10)(p12),del(10)(q22)	add(1)(q32),add(2)(q3?),add(7)(p11),add(11)(p12),add(13)(p11),add(16)(p13),add(19)(p13)					i(17q)		ACH-000753	JMSU-1	JMSU1
HCC2218_BREAST	P	P	1	ATCC																		HCC2218	CRL-2343		polyploid			polyploid	N																ACH-000755	HCC2218	HCC2218		749716
A427_LUNG	N	N	2	DSMZ		DRP006006																A-427	CRL-7906	ACC-234		human near triploid karyotype with 2% polyploidy - 67(59-72)<3n>XXY, +3, +7, -13, -14, -15, -18, -19, -20, -22, +4mar, add(1)(p11), del(1)(q11), del(3)(p11)x2, der(3)t(1;3)(q21;q11), add(4)(q31), del(6)(q21), del(7)(p11), i(10q), add(11)(q24), add(14)(p11), add(15)(p13), add(18)(q23) - 3p- deletion is characteristic of lung carcinoma - resembles published karyotype	2	hypotriploid	N	67	59-72	4		13,14,15,18,19,20,22	3,7		del(1)(q11),del(3)(p11)x2,del(6)(q21),del(7)(p11)	add(1)(p11),add(4)(q31),add(11)(q24),add(14)(p11),add(15)(p13),add(18)(q23)				der(3)t(1;3)(q21;q11)	i(10q)		ACH-000757	A427	A427		910851
MDAMB175VII_BREAST	N	N	2	ATCC	SRR8652108			Y	Y	['BFB', 'ecDNA', 'Linear amplification']	['ANO1', 'CCND1', 'CPT1A', 'CTTN', 'FADD', 'FGF19', 'FGF3', 'FGF4', 'GAL', 'IGHMBP2', 'LRP5', 'LTO1', 'MRGPRD', 'MRGPRF', 'MRGPRF-AS1', 'MRPL21', 'MYEOV', 'PPFIA1', 'PPP6R3', 'SHANK2', 'SMIM38', 'TESMIN', 'TPCN2', 'AAMDC', 'ACER3', 'ALG8', 'AQP11', 'ARRB1', 'B3GNT6', 'CAPN5', 'CHRDL2', 'CLNS1A', 'DGAT2', 'EMSY', 'GAB2', 'GDPD4', 'GDPD5', 'GUCY2EP', 'GVQW3', 'INTS4', 'KCNE3', 'KCTD14', 'KCTD21', '…	{'amplicon1': 4.595423283295179, 'amplicon2': 8.22341910402773, 'amplicon3': 4.720999753024318}	{'amplicon1': 4.595423283295179, 'amplicon2': 5.124862984159909, 'amplicon3': 4.720999753024318}	{'amplicon1': 0.941874711405976, 'amplicon2': 0.7348324043290988, 'amplicon3': 0.563511044728359}					Low Confidence		2023-11-19	MDA-MB-175-VII	HTB-25		model number = 84; range = 82 to 89. The cell line is aneuploid female (XX/XXX/XXXX), with chromosome counts in the hypertetraploid to near-tetraploid range. All normal chromosomes are represented by at least one copy, with most chromosomes having three or four copies present per karyotype. Five marker chromosomes are found: del(1)p35), der(7)t(1;7)(q11;q32), unknown, t(2q;?), unknown isochromoso…			hypotetraploid	N	84	82-89	5			X		del(1)p35)			t(2q;?)		der(7)t(1;7)(q11;q32)			ACH-000759	MDA-MB-175-VII	MDAMB175VII		908120
KIJK_HAEMATOPOIETIC_AND_LYMPHOID_TISSUE			1	DSMZ																				ACC-695		human flat-moded hypertriploid karyotype;		hypertriploid	N		71-80														ACH-000773	Ki-JK	KIJK
KYSE30_OESOPHAGUS	N	N	2	DSMZ	SRR8652077			Y	Y	['BFB', 'Linear amplification', 'Complex non-cyclic', 'ecDNA']	['MFSD6', 'NAB1', 'NEMP2', 'MUC20', 'SDHAP1', 'SDHAP2', 'POM121L12']	{'amplicon10': 5.765601944071401, 'amplicon11': 14.31581879671364, 'amplicon12': 38.24797881985501, 'amplicon13': 5.795503941367875, 'amplicon2': 25.99858816672117, 'amplicon3': 6.124461650031005, 'amplicon4': 5.926470302359403, 'amplicon5': 6.058178257933481, 'amplicon6': 17.3368616327011, 'amplicon7': 13.422216669109636, 'amplicon8': 15.757993134610448}	{'amplicon10': 5.746585798010456, 'amplicon11': 12.490640802633031, 'amplicon12': 15.27727688916824, 'amplicon13': 5.795503941367875, 'amplicon2': 8.645405559206994, 'amplicon3': 6.124461645417224, 'amplicon4': 5.425907893099591, 'amplicon5': 6.058178257933481, 'amplicon6': 6.356906294208058, 'amplicon7': 11.093820722443605, 'amplicon8': 15.757993130563843}	{'amplicon10': 0.9743042982007676, 'amplicon11': 0.9694034705073238, 'amplicon12': 1.6398041312775762, 'amplicon13': 0.3187084942919919, 'amplicon2': 1.78370662897861, 'amplicon3': 0.9873311843730744, 'amplicon4': 1.0508093719888567, 'amplicon5': 0.6920228091089465, 'amplicon6': 0.7514149997842293, 'amplicon7': 0.9309460579655184, 'amplicon8': 0.6446607802031759}										ACC-351		highly rearranged hypertriploid karyotype with 8% polyploidy - 66-74<3n>Xder(X), -Y, +1, +1, -5, +7, -9, -10, -15, +16, -18, -18, -19, -21, -21, -21, -22, -22, +12-15mar, t(X;2)(p11;p11), ins(1;1)(p34/36;q21q32), add(1)(q11), der(1)add(1) (p21)(q22), del(2) (q24), der(2)t(2;4)(p11;q11)t(2;4)(q37;q11), del(3)(p14), add(3)(p11), add(4)(q11)x2, der(4)t(1;4)(p11;q11), add(5)(q11), add(5)(q11), add(6)…	8	hypertriploid	N		66-74	13	2023-12-15	Y,5,9,10,15,18,19,21,22	1,7,16	ins(1;1)(p34/36;q21q32)	del(2) (q24),del(3)(p14),del(7)(p14),del(11)(q11)x1-2	add(1)(q11),add(3)(p11), add(4)(q11)x2,add(5)(q11), add(5)(q11), add(6)(p21),add(7)(p14),add(9)(p24),add(11)(p13), add(14)(q32), add(15)(p11), add(16)(p1?), add(17)(p1?), add(19)(q13.1)x2		t(X;2)(p11;p11)		der(1)add(1)(p21)(q22),der(2)t(2;4)(p11;q11)t(2;4)(q37;q11),der(4)t(1;4)(p11;q11),der(8)t(7;8)(q11;p11)	i(7q),i(10q),i(13q)		ACH-000777	KYSE-30	KYSE30
SEM_HAEMATOPOIETIC_AND_LYMPHOID_TISSUE	N	N	2	DSMZ		SRP366659, SRP189893, SRP257949, SRP344044, SRX7807586, SRX4484810, SRX4484812, SRX7807587, SRP298000, SRX4484811, SRP155738, SRP434908									Y		negative							ACC-546		human hypodiploid karyotype with 1.5% polyploidy - 45(40-46)<2n>XX, -13, t(4;11)(q21;q23), del(7)(p14) - carries t(4;11) with breakpoints at AFF1 (AF4) and KMT2A (MLL) - matches published karyotype	1.5	hypodiploid	N	45	40-46			13			del(7)(p14)			t(4;11)(q21;q23)					ACH-000782	SEM	SEM
KYSE70_OESOPHAGUS	N	N	2	DSMZ	SRR8652094	SRP307777, SRX10157962, SRX10157963	KYSE-70 : Caution: TP53 mutation indicated as c.750_751insC in PubMed=8575860.Derived from site: In situ; Esophagus; UBERON=UBERON_0001043.	Y	Y	['Complex non-cyclic', 'BFB', 'ecDNA', 'Linear amplification']	['ERMP1', 'GLDC', 'IL33', 'KDM4C', 'KIAA2026', 'MLANA', 'RANBP6', 'RIC1', 'TPD52L3', 'UHRF2', 'ABI1', 'ACBD5', 'ANKRD26', 'APBB1IP', 'ARMC4', 'ARMC4P1', 'BAMBI', 'C10orf126', 'ENKUR', 'FAM238A', 'FAM238B', 'FAM238C', 'GAD2', 'GPR158', 'GPR158-AS1', 'LRRC37A6P', 'LYZL1', 'MASTL', 'MKX', 'MKX-AS1', 'MPP7', 'MYO3A', 'PDSS1', 'PTCHD3', 'RAB18', 'SNORD130', 'SVIL', 'SVIL-AS1', 'WAC', 'WAC-AS1', 'YME1L…	{'amplicon1': 6.487605724672319, 'amplicon2': 26.302637473256983, 'amplicon3': 5.8368600186503565, 'amplicon4': 6.093985706013476, 'amplicon5': 14.567519793564458, 'amplicon6': 4.645771476450907, 'amplicon7': 21.467893857184983}	{'amplicon1': 5.888986400029347, 'amplicon2': 7.13375616212348, 'amplicon3': 5.8368600186503565, 'amplicon4': 6.093985704161883, 'amplicon5': 6.351330501787633, 'amplicon6': 4.645771476450907, 'amplicon7': 8.357110250270496}	{'amplicon1': 0.516395323056619, 'amplicon2': 1.274032159153775, 'amplicon3': 0.6930670319100474, 'amplicon4': 0.6852355990487018, 'amplicon5': 0.7052158672906044, 'amplicon6': 0.5457299598775838, 'amplicon7': 0.978038484026609}	N		negative		High Confidence	2023-02-04	2023-07-08			ACC-363		human hypotriploid karyotype with 8% polyploidy - 60(54-63)<3n>XXX, -Y, -2, -3, -3, -4, -6, +7, -8, -9, -10, -13, -14, -15, -16, -16, -16, -17, -18, -18, -21, -22, +10mar, del(X)(q25), add(1)(p11), add(2)(q33), del(2)(q33), del(3)(q13), add(4)(q35), add(5)(p15), del(5)(q14), add(7)(q36), del(7)(p11), del(8)(p22.2), qdp(9)(p11p24), add(10)(q25), add(11)(p?13), add(19)(p13), i(?22p)	8	hypotriploid	N	60	54-63	10		Y,2,3,4,6,8,9,10,13,14,15,16,17,18,21,22	7		del(X)(q25),del(2)(q33),del(3)(q13),del(5)(q14),del(7)(p11),del(8)(p22.2)	add(1)(p11),add(2)(q33),add(4)(q35),add(5)(p15),add(7)(q36),add(10)(q25),add(11)(p?13),add(19)(p13)					i(?22p)		ACH-000784	KYSE-70	KYSE70		753576
NCIH2126_LUNG	N	N	2	ATCC																		NCI-H2126	CCL-256		Modal number = 79; range = 71 to 83This is a hypertriploid human cell line with the modal chromosome number of 79, occurring in 20% of cells. The rate of cells with a higher ploidy was 5.5%. Karyotypes were very complex. There were over 22 marker chromosomes commonly present in most cells, many with complex structural rearrangements. Among these markers were: double copies for t(10qter--10q11.2::…		5.5	hypertriploid	N	79	71-83	22		Y,1,5,14,15	X,20,22		del (1) (p22)			t(10;13)(qter--10q11.2::?::13C--13qter)		der(9)t(3;9)(p12;p22?)	i (iq)		ACH-000785	NCI-H2126	NCIH2126
DAUDI_HAEMATOPOIETIC_AND_LYMPHOID_TISSUE	N	N	2	ATCC,DSMZ		ERP013876	Daudi : Caution: TP53 mutation indicated incorrectly as being at c.637C>T in PubMed=2052620.Misspelling: Duadi; Note=Occasionally.Derived from site: In situ;										negative					Daudi	CCL-213	ACC-78	Male human karyotype with stemline number of 46. The karyotype is diploid in 66% of the cells and is stable within the stemline. Note: Cytogenetic information is based on initial seed stock at ATCC. Cytogenetic instability has been reported in the literature for some cell lines.	human near diploid karyotype with 20% polyploidy - 46(45-48)<2n>XY/XXY, +7, -9, t(8;14)(q24;q32)	20	diploid	N	46	45-48			9	X,7					t(8;14)(q24;q32)					ACH-000786	Daudi	DAUDI		906831
MOLT13_HAEMATOPOIETIC_AND_LYMPHOID_TISSUE	N	N	2	DSMZ																				ACC-436		human pseudodiploid karyotype with 4% polyploidy - 46(44-48)<2n>XX, der(17)t(17;17)(p13;q22.1) - resembles published karyotype - karyotypically identical to MOLT-14	4	diploid	N	46	44-48											der(17)t(17;17)(p13;q22.1)			ACH-000795	MOLT-13	MOLT13		908146
HLFA_FIBROBLAST			1	ATCC			HLF-a : Problematic cell line: Misclassified. Originally thought to be a lung squamous cell carcinoma cell line but using a variety of omics methods was shown															HLF-a	CCL-199		human female; diploid; stable			diploid	N	46															ACH-000797	HLF-a	HLFA
CL40_LARGE_INTESTINE	N	N	2	DSMZ																				ACC-535		human hyperdiploid karyotype with 8% polyploidy - 48(45-49)<2n>XX, +12, +13 - no consistent structural abnormality was detected	8	hyperdiploid	N	48	45-49				12,13										ACH-000798	CL-40	CL40		1240124
HS695T_SKIN			1	ATCC																		Hs 695T	HTB-137		(P19-40) mode = 52; Y chromosome present			hyperdiploid	N	52	47-57														ACH-000799	Hs 695T	HS695T
BFTC905_URINARY_TRACT	N	N	2	DSMZ																				ACC-361		human flat-moded hyperdiploid/hypotriploid karyotype - 58(52-61)<3n>X/XX-X, -4, +5, -9, -13, -15, -16, -18, -21, -22, -22, +mar, add(1)(p36), i(5p), add(5)(q35), del(9)(p22), del(11)(p11), add(11)(q13), add(13)(p12), add(13)(p12), add(15)(p12), add(19)(p13) - i(5p) and loss of 9p associated with transitional cell carcinoma - matches published karyotype		mix(hyperdiploid, hypotriploid)	N	58	52-61	1		4,9,13,15,16,18,21,22	5		del(9)(p22),del(11)(p11)	add(1)(p36),add(5)(q35),add(11)(q13),add(13)(p12),add(15)(p12),add(19)(p13)					i(5p)		ACH-000802	BFTC-905	BFTC905		910926
COLO679_SKIN	N	N	2	DSMZ																				ACC-264		human, flat-moded, hypotetraploid karyotype with 8% polyploidy - 83-92<4n>XXXX, -1, +3, -4, +7, +7, -14, -15, -15, -16, -18, -20, -20, +3mar - del(3)(p11)x1-2, del(3)(q13.3), add(7)(q35)x2, del(9)(p22)x2, add(10)(p11)x1-2, add(10)(p13), add(14)(p11), add(19)(p13.3)x2, add(21)(p11), add(22)(q13)x4 - extensive subclonal variation of chs 1, 5 and 7 - 9p- recurrent in melanoma	8	hypotetraploid	N		83-92	3		1,14,15,16,18,20	3,7		del(3)(p11)x1-2, del(3)(q13.3),del(9)(p22)x2	add(7)(q35)x2,add(10)(p11)x1-2,add(10)(p13),add(14)(p11),add(19)(p13.3)x2,add(21)(p11),add(22)(q13)x4							ACH-000805	COLO-679	COLO679		906818
L540_HAEMATOPOIETIC_AND_LYMPHOID_TISSUE	N	N	2	DSMZ																				ACC-72		human flat-moded hypotriploid karyotype with 16% polyploidy - 59-64<3n>XX, -X, -1, +2, -6, +7, -8, -9, -10, -11, -13, -14, -16, -17, -18, +22, +5-6mar, der(1;5)(q10;p10)x1-2, der(2;12)(q10;q10), der(2)t(2;?8)(q3?7;q2?1)x1-2, ins(5;?)(p11;?), add(7)(p1?), add(8)(q24)x1-2, add(9)(p1?), add(11)(q24), der(15)t(1;15)(p21;p13)x2, add(19)(p11), add(21)(p13)	16	hypotriploid	N		59-64	5	2023-05-06	X,1,6,8,9,10,11,13,14,16,17,18	2,7,22	ins(5;?)(p11;?)		add(7)(p1?),add(8)(q24)x1,add(9)(p1?),add(11)(q24),add(19)(p11),add(21)(p13)				der(1;5)(q10;p10)x1-2,der(2;12)(q10;q10),der(2)t(2;?8)(q3?7;q2?1)x1-2,der(15)t(1;15)(p21;p13)x2			ACH-000806	L-540	L540		907323
SKMEL30_SKIN	N	N	2	DSMZ	SRR8670680			N	N	['Complex non-cyclic']	[]	{'amplicon1': 7.007078326845173, 'amplicon2': 9.534919066968108}	{'amplicon1': 6.406749091132075, 'amplicon2': 6.4663703823980745}	{'amplicon1': 0.86164763156383, 'amplicon2': 0.4638210028644411}										ACC-151		human hypertriploid karyotype with 3.5% polyploidy - 80(69-83)<3n>XXY-Y/XXYY, +1, +1, +2, +2, +3, +7, +10, -11, +12, +17, +18, +20, -21, +2mar, inv(6)(p11;q25), der(7)t(7;14)(p22;q22), der(9)t(9;?21)(p11;q11)x2, 14p+, der(15)t(15;?)(p12;?)x2, der(16)t(16;?)(q23;?), der(18)t(18;?)(p11;?), mar: ?der(19)t(1;19)(q12;q13) - additional subclonal rearrangements of ch : der(1)t(1;?)(p12;?) were present i…	3.5	hypertriploid	N	80	69-83	2		11,21	X,Y,1,2,3,7,10,12,17,18,20			add(14)(p)			inv(6)(p11;q25)	der(7)t(7;14)(p22;q22), der(9)t(9;?21)(p11;q11)x2, der(15)t(15;?)(p12;?)x2, der(16)t(16;?)(q23;?), der(18)t(18;?)(p11;?),der(19)t(1;19)(q12;q13)			ACH-000810	SK-MEL-30	SKMEL30		909726
COLO783_SKIN	N	N	2	DSMZ																				ACC-257		human hypotriploid karyotype with 20% polyloidy - 65(61-69)<3n>XXX, -4, -5, -9, -10, -12, +2mar, add(4)(p11), del(6)(p21), del(7)(p14)x2	20	hypotriploid	N	65	61-69	2		4,5,9,10,12			del(6)(p21),del(7)(p14)x2	add(4)(p11)							ACH-000812	COLO-783	COLO783		1240125
KMH2_HAEMATOPOIETIC_AND_LYMPHOID_TISSUE	N	Y	3	DSMZ	SRR13933766			Y		['Linear amplification', 'ecDNA']	['PAPOLG', 'PUS10', 'REL', 'CD274', 'PDCD1LG2', 'PLGRKT', 'RIC1', 'SRGN', 'GRID1', 'WAPL', 'ABRAXAS2', 'CHST15', 'CPXM2', 'CTBP2', 'EEF1AKMT2', 'FAM53B', 'FAM53B-AS1', 'GPR26', 'LHPP', 'NKX1-2', 'OAT', 'ZRANB1']	{'amplicon1': 6.503894598685658, 'amplicon2': 8.418667972049887, 'amplicon3': 8.31879615755742, 'amplicon4': 6.497400310671733, 'amplicon5': 6.887500315873061, 'amplicon6': 7.90488042035425, 'amplicon7': 10.932303352865516, 'amplicon8': 6.832588830937555, 'amplicon9': 7.239652619228766}	{'amplicon1': 6.503894598685658, 'amplicon2': 6.861905580591793, 'amplicon3': 5.90046339722842, 'amplicon4': 6.497400310671733, 'amplicon5': 6.887500315873061, 'amplicon6': 7.591196848525973, 'amplicon7': 10.077843945464208, 'amplicon8': 6.832588830937555, 'amplicon9': 7.239652617289694}	{'amplicon1': 1.715178997358084e-09, 'amplicon2': 0.9248198806566944, 'amplicon3': 1.012789178124362, 'amplicon4': 0.6886058616541086, 'amplicon5': 0.6891052400207418, 'amplicon6': 0.6312078157796402, 'amplicon7': 0.9517692984196632, 'amplicon8': 0.4738673178222606, 'amplicon9': 0.9825349344912176}										ACC-8		human hypotriploid karyotype with 3.5% polyploidy - 59(56-60)<3n>der(X)der(Y), -X, -1, -1, -2, -2, -3, -4, -5, -5, -6, -8, -9, -9, -10, -10, -10, -11, -12, -13, -14, -15, -15, -16, -16, -18, -19, -20, -21, -22, +25mar - add(1)(q32), add(3)(q26), add(3)(q26), del(4)(q26q31), i(4q), add(5)(p11), add(6)(q14), add(7)(p14), add(7)(q34), del(7)(q31), add(8)(q24), del(8)(p12), del(11)(q23), i(13q), der(…	3.5	hypotriploid	N	59	56-60	25		X,1,2,3,4,5,6,8,9,10,11,12,13,14,15,16,18,19,20,21,22			del(4)(q26q31),del(7)(q31),del(8)(p12),del(11)(q23),del(17)(p12)	add(1)(q32), add(3)(q26), add(3)(q26), add(5)(p11), add(6)(q14), add(7)(p14), add(7)(q34), add(8)(q24),add(14)(p12)x2				der(13)t(11;13)(p13;q13)	i(4q),i(13q),i(18q)		ACH-000815	KM-H2	KMH2		909976
BT483_BREAST	P	P	1	ATCC	SRR8639206			Y	Y	['ecDNA']	['ADGRA2', 'ADRB3', 'ASH2L', 'BRF2', 'EIF4EBP1', 'ERLIN2', 'GOT1L1', 'PLPBP', 'RAB11FIP1', 'STAR', 'ZNF703']	{'amplicon1': 18.626057016547986}	{'amplicon1': 16.31729687102131}	{'amplicon1': 0.5494250532007424}								BT-483	HTB-121		modal number = 72; range = 46 to 130			hypertriploid	N	72	46-130														ACH-000818	BT-483	BT483		949093
SW403_LARGE_INTESTINE	N	N	2	ATCC,DSMZ																		SW403	CCL-230	ACC-294	modal number = 68; range = 59 to 73. The stemline chromosome number is near triploid with 2S component occurring at about 1.4% and 10 marker chromosomes were common to S metaphases. Except for monosomic 1, 13 and 22, and pentasomic 20, most normal chromosome types ranged from disomy to tetrasomy. The cell line is karyotypically very homogeneous and stable.	human hypotriploid karyotype with 12% polyploidy - 62(58-70)<3n>XX/XXX, +2, +2, -8, -9, -10, -10, -12, -13, -14, -18, -19, -22, +mar, der(1)t(1;1)(p21;q22), del(4)(q21), add(5)(p15), del(6)(q24-q25), i(8q), del(9)(p21), i(9q), add(13)(p13), add(14)(p13) - carries very large isochromosome-marker, does not correspond to published karyotype	12	hypotriploid	N	62	58-70	10		1,13,22,8,9,10,12,14,18,19	20,2		del(4)(q21),del(6)(q24-25),del(9)(p21)	add(5)(p15),add(13)(p13),add(14)(p13)				der(1)t(1;1)(p21;q22)	i(8q),i(9q)		ACH-000820	SW403	SW403
EJM_HAEMATOPOIETIC_AND_LYMPHOID_TISSUE	N	N	2	DSMZ																				ACC-560		human highly rearranged flat-moded hypotriploid karyotype - 62(50-62)<3n>X, -X, -X, +3, -4, +5, -6, +9, -10, -12, -13, -14, -15, -16, +19, -21, +22, der(?)t(X;?)(q11;?)x2, add(3)(p1?1), add(3)(p22-24), add(3)(q11), der(3)t(3;15)(p11;q11)del(3)(p25), add(4)(p11)del(4)(q2?4q3?3), add(5)(q11-13), del(6)(p11), del(6)(q23), add(7)(p11), add(7)(q?11), der(7)t(7;16)(p11;q11), add(8)(p11), der(9)t(9;16)(…		hypotriploid	N	62	50-62			X,4,6,10,12,13,14,15,16,21	3,5,9,19,22		del(6)(p11),del(6)(q23),del(18)(q22)	add(3)(p1?1),add(3)(p22,add(3)(q11),add(4)(p11)del(4)(q2?4q3?3),add(5)(q11-13),add(7)(p11),add(7)(q?11),add(8)(p11),add(13)(p11),add(14)(p11),add(16)(q11),add(17)(p13),add(17)(q23),add(19)(q11)	dup(19)(q11q13)			der(?)t(X;?)(q11;?)x2,der(3)t(3;15)(p11;q11)del(3)(p25),der(7)t(7;16)(p11;q11),der(9)t(9;16)(p23;q11)x2,der(11)t(6;11)(?q23;p1?3),der(12)add(12)(p11)add(12)(q21),der(20)t(14;20)(q32;q11),der(22)add(22)(p11)add(22)(q13)x2,der(22)t(6;22)(q11;q12-13)	i(21q)		ACH-000821	EJM	EJM		1297447
KYSE140_OESOPHAGUS	N	N	2	DSMZ		SRP198937																		ACC-348		human hyperdiploid/hypotriploid karyotype with 19% polyploidy - 59(56-64)<2n>Xder(X), -Y, add(X)(p1?), del(1)(q32), add(1)(q43), i(3q), add(2)(p2?), del(3)(q22), add(4)(p11), del(4)(q11), add(5)(q1?)x1-2, ins(6;?)(q1?), add(7)(q35)x2, add(8)(q24), del(9)(p11), add(9)(q34), add(11)(p15), add(12)(q24), add(13)(p11), i(13q), add(18)(p12), add(19)(p13), inc. - many additional structural and numerical…	19	hypotriploid	N	59	56-64			Y		ins(6;?)(q1?)	del(1)(q32),del(3)(q22),del(4)(q11),del(9)(p11)	add(X)(p1?),add(1)(q43), add(2)(p2?),add(4)(p11), add(5)(q1?)x1-2,add(7)(q35)x2, add(8)(q24),add(9)(q34), add(11)(p15), add(12)(q24), add(13)(p11),add(18)(p12), add(19)(p13)					i(3q),i(13q)		ACH-000823	KYSE-140	KYSE140		753573
KYSE510_OESOPHAGUS	N	N	2	DSMZ		SRP368002											negative							ACC-374		human hypertriploid karyotype with 8% polyploidy - 73(66-73)<3n>XXX, -X, +1, +1, -2, -2, +3, -4, +5, +6, +7, -14, -14, +19, -21, -21, +22, +9mar, add(X)(p22.2), add(1)(q21), ider(1)(q10)t(1;8)(q21;q11), add(2)(q11), del(3)(q21), del(3)(p1?), add(5)(p14), i(8p), der(8)add(8)(p11)add(8)(q24), i(9p), add(9)(p11), add(11)(p15), add(11)(q13)x2, add(14)(p11), add(15)(p11)x2, der(18)add(18)(p11)dup(18)(…	8	hypertriploid	N	73	66-73	9		X,2,4,14,21	1,3,5,6,7,19,22		del(3)(q21),del(3)(p1?),del(19)(p13)x2,del(22)(q13)	add(X)(p22.2),add(1)(q21),add(2)(q11),add(5)(p14),add(9)(p11),add(11)(p15),add(11)(q13)x2,add(14)(p11),add(15)(p11)x2,add(21)(p11)				der(8)add(8)(p11)add(8)(q24),der(18)add(18)(p11)dup(18)(q11q23)add(18)(q23), der(18)add(18)(p11)add(18)(q2?3), der(18)add(18)(p11)add(8)(q2?1),der(19)t(10;19)(q11;q13)	i(8p),i(9p)		ACH-000824	KYSE-510	KYSE510		907321
CAL12T_LUNG	N	N	2	DSMZ																				ACC-443		human hypotriploid karyotype with 12% polyploidy - 59(57-59)<3n>X, +1, -2, -4, -5, -6, -6, -7, -11, -12, -13, -16, -16, -18, +20, +4-5mar, der(1;18)(p10;q10), der(1)t(X;1)(?;p?21)t(1;?)(q1?1;?), der(1)(q12->q10::p10->pter), add(3)(p11), add(4)(p11), add(5)(p15), add(9)(q1?)x1-2, add(11)(q24), dup(11)(q13q24), del(12)(p12), i(14q), add(19)(q11), i(21q)	12	hypotriploid	N	59	57-59	4	2023-04-05	2,4,5,6,7,11,12,13,16,18	1,20		del(12)(p12)	add(3)(p11),add(4)(p11),add(5)(p15),add(9)(q1?)x1-2,add(11)(q24),add(19)(q11)	dup(11)(q13q24)			der(1;18)(p10;q10),der(1)t(X;1)(?;p?21)t(1;?)(q1?1;?),der(1)(q12	i(14q),i(21q)		ACH-000826	CAL-12T	CAL12T		753540
CAL27_UPPER_AERODIGESTIVE_TRACT			1	ATCC,DSMZ	SRR8639202	SRX5517033, SRP188372		N	N	['Linear amplification', 'BFB']	[]	{'amplicon1': 6.911695533379525, 'amplicon3': 13.413090476434462, 'amplicon4': 6.429893807546483}	{'amplicon1': 6.905382018623784, 'amplicon3': 9.659619011624075, 'amplicon4': 6.429893807546483}	{'amplicon1': 1.5539254151644517, 'amplicon3': 0.6557269789519401, 'amplicon4': 0.613202673034027}	Y		positive	.	No Chromothripsis Detected			CAL-27	CRL-2095	ACC-446	aneuploid; modal number = 43	human flat-moded hypodiploid karyotype with 3% polyploidy - 41(38-45)<2n>X, -Y, -4, +7, -10, -11, -18, -20, -21, -22, +2-3mar, add(3)(q21), i(3q), i(7p), del(8)(p21), i(9q), add(13)(p11), add(14)(p11) - sideline with additional der(3) and der(7) - resembles published karyotype	3	hypodiploid	N	41	38-45	2	2023-02-03	Y,4,10,11,18,20,21,22	7		del(8)(p21)	add(3)(q21),add(13)(p11),add(14)(p11)				der(3),der(7)	i(3q),i(7p),i(9q)		ACH-000832	CAL 27	CAL27		910916
HCC366_LUNG	N	N	2	DSMZ			HCC366 : Caution: KCLB seems to have two entries for HCC-366 one correctly indicated as such and the other as HCC-966 but with a STR profile identical to that																	ACC-492		human flat-moded hyperdiploid karyotype with 12% polyploidy - 48-56<2n>XX, +1, +1, -2, +4, +7, +8, +11, -13, -15, -18, +7-9mar, add(X)(p11), add(1)(p22), add(1)(q11)x1-2, add(4)(q31)x1-2, del(8)(p12), del(8)(q13), add(10)(p13), add(14)(p11), add(17)(p12)	12	hyperdiploid	N		48-56	8	2023-07-09	13,15,18,2	1,4,7,8,11		del(8)(p12),del(8)(q13)	add(X)(p11),add(1)(p22),add(1)(q11)x1-2,add(4)(q31)x1-2,add(10)(p13),add(14)(p11),add(17)(p12)							ACH-000840	HCC-366	HCC366		1240144
NCIH1373_LUNG			1	ATCC																		NCI-H1373	CRL-5866		modal number = 60; range = 52-118; del(p14)			hypotriploid	N	60	58-68						del(p14)								ACH-000845	NCI-H1373	NCIH1373
FADU_UPPER_AERODIGESTIVE_TRACT	P	P	1	ATCC	SRR8639233	SRP278653		Y	N	['Linear amplification', 'BFB', 'Complex non-cyclic', 'ecDNA']	['ACY3', 'AIP', 'ALDH3B2', 'C11orf72', 'CABP2', 'CDK2AP2', 'DOC2GP', 'FAM86C2P', 'GSTP1', 'NDUFV1', 'NUDT8', 'PITPNM1', 'TBX10', 'TMEM134']	{'amplicon10': 7.888541187476068, 'amplicon11': 9.573871427460263, 'amplicon12': 10.401836509224568, 'amplicon13': 9.406996663251942, 'amplicon1': 5.899463146268756, 'amplicon2': 8.60421364229074, 'amplicon3': 76.17285058097177, 'amplicon4': 8.223472249184999, 'amplicon5': 5.452253157411202, 'amplicon6': 5.116028288383223, 'amplicon7': 5.170089003737492, 'amplicon8': 9.279559807194977, 'amplicon9…	{'amplicon10': 7.888541187476068, 'amplicon11': 8.10140804148653, 'amplicon12': 8.207766653945468, 'amplicon13': 6.559739000197335, 'amplicon1': 5.899463146268756, 'amplicon2': 7.633872766621806, 'amplicon3': 33.077869298938616, 'amplicon4': 7.000300723045688, 'amplicon5': 5.314193756498522, 'amplicon6': 4.364831379671456, 'amplicon7': 4.669398008392387, 'amplicon8': 8.142198111335786, 'amplicon9…	{'amplicon10': 0.9918518769393851, 'amplicon11': 1.675128221857847, 'amplicon12': 1.0046342127726602, 'amplicon13': 1.1303905379322154, 'amplicon1': 0.5459698838646846, 'amplicon2': 0.9774334963529748, 'amplicon3': 1.866364448146709, 'amplicon4': 0.4374903820392688, 'amplicon5': 0.057971612205951, 'amplicon6': 0.657947169249623, 'amplicon7': 1.087371896027877, 'amplicon8': 0.9371563841612855, 'am…			negative		High Confidence	9, 18, 19, 20, X	3	FaDu	HTB-43	ACC-784	(P16) hypodiploid to hypertriploid with modal number = 64			mix(hypodiploid, hypertriploid)	N	64	35-80														ACH-000846	FaDu	FADU		906863
MDAMB468_BREAST	N	N	2	ATCC	SRR1974201	SRX9030909, SRP418187, SRX9030910		Y		['BFB', 'ecDNA', 'Linear amplification', 'Complex non-cyclic']	['ALDH1B1', 'ARHGEF39', 'ATP8B5P', 'C9orf131', 'CA9', 'CCDC107', 'CCIN', 'CD72', 'CLTA', 'CREB3', 'DCAF10', 'DNAJB5', 'DNAJB5-DT', 'EBLN3P', 'EXOSC3', 'FAM166B', 'FAM214B', 'FAM221B', 'FANCG', 'FBXO10', 'FRMPD1', 'GBA2', 'GLIPR2', 'GNE', 'GRHPR', 'HINT2', 'HRCT1', 'IGFBPL1', 'MELK', 'MSMP', 'NPR2', 'OR13J1', 'OR2S2', 'PAX5', 'PHF24', 'PIGO', 'POLR1E', 'RECK', 'RGP1', 'RMRP', 'RNF38', 'RUSC2', 'SH…	{'amplicon1': 164.89623630962038, 'amplicon2': 8.855896376092208, 'amplicon3': 8.703767167955478, 'amplicon4': 10.655057621972285, 'amplicon5': 5.918642670621792, 'amplicon6': 12.832417668305013}	{'amplicon1': 71.8590657321544, 'amplicon2': 7.521143462894508, 'amplicon3': 5.345349700199717, 'amplicon4': 8.278758070843125, 'amplicon5': 5.918642670621792, 'amplicon6': 11.580021624686111}	{'amplicon1': 1.1853171839064085, 'amplicon2': 0.5087278427964272, 'amplicon3': 1.4101351799908026, 'amplicon4': 1.8829060809803704, 'amplicon5': 0.6396121606682786, 'amplicon6': 0.9164083761896414}	N		positive	.				MDA-MB-468	HTB-132	ACC-738	modal number = 64; range = 60 to 67.The cell line is aneuploid human, presumably female (X, abnormal X) with most chromosome counts in the hypotriploid range.; Normal chromosomes X, N2, N3, N7, N8, N10, and N22 are clearly under-represented due to their involvement in the formation of the many marker (19) chromosomes present in this cell line.; A normal chromosome N1 (or two) is identified in eac…			hypotriploid	N	64	60-67			X,2,3,7,8,10,22											ACH-000849	MDA-MB-468	MDAMB468		908123
HS698T_FIBROBLAST			1	ATCC			Hs 698.T : Caution: According to ATCC the ethnicity of the donor is Native American, but exome analysis finds it to be South Asian.Derived from site: In situ; Co															Hs 698.T	CRL-7435		modal number = 45; range = 44 to 46			hypodiploid	N	45	44-46														ACH-000850	Hs 698.T	HS698T
NCIH661_LUNG	N	N	2	ATCC	SRR8670702			N	Y	['Complex non-cyclic', 'BFB', 'Linear amplification']	[]	{'amplicon10': 9.700692250575075, 'amplicon1': 5.575566612972853, 'amplicon2': 5.596254223878765, 'amplicon3': 5.895476803429179, 'amplicon4': 5.504499631620772, 'amplicon5': 7.198668537304822, 'amplicon6': 5.410886630224211, 'amplicon7': 13.79370602536518, 'amplicon8': 4.901118302051419, 'amplicon9': 4.660638467798997}	{'amplicon10': 9.700692250575075, 'amplicon1': 5.568650235634009, 'amplicon2': 5.596254223878765, 'amplicon3': 5.895476803429179, 'amplicon4': 5.504499631620772, 'amplicon5': 6.202770694265335, 'amplicon6': 5.339157320118222, 'amplicon7': 6.466785109933629, 'amplicon8': 4.901118302051419, 'amplicon9': 4.620313327909326}	{'amplicon10': 1.26460316453879, 'amplicon1': 1.0378643534835998, 'amplicon2': 0.5986161052662025, 'amplicon3': 0.6443259424387306, 'amplicon4': 1.3790846241805124e-10, 'amplicon5': 0.884192436054861, 'amplicon6': 0.5758492372349593, 'amplicon7': 1.5691340028052176, 'amplicon8': 0.8543696950767021, 'amplicon9': 0.4249921547244083}					High Confidence	4	6, 7, 8, 12	NCI-H661	HTB-183		hyperhexaploid; modal number = 142; range = 130 to 153. Each cell had over 70 marker chromosomes. Among the markers were t(1p10q), del(1)(q11/q12), 6q+, 2q+,der(20)t(12;20)(q11;q13). Some of these had 2 to copies per cell. Most cells also had 5 to 10 microchromosomes (metacentric like). Structurally normal N2,N4 and N9 were absent; two copies of the X and multiple copies of the Y were detected.			hyperhexaploid	N	142	130-153	70		2,4,9	Y,X		del(1)(q11/q12)			t(1p;10q)		der(20)t(12;20)(q11;q13)			ACH-000853	NCI-H661	NCIH661		687829
KYSE150_OESOPHAGUS	N	N	2	DSMZ		SRP368002											negative							ACC-375		human hypertriploid karyotype with 12% polyploidy - 70(68-75)<3n>XderX, -X, +1, -3, -4, -8, -9, +11, -14, -15, -16, -18, -21, +12mar (4xbisat), add(X)(q27), inv(1)(p34q32), del(1)(p32), del(1)(q11), del(7)(q32), del(8)(p21), i(9q), add(9)(q34), add(11)(p11), der(11)add(11)(p1?)add(11)(q24), del(1)(p11), del(12)(q21), del(15)(q23q25), add(19)(q13)	12	hypertriploid	N	70	68-75	12		X,3,4,8,9,14,15,16,18,21	1,11		del(1)(p32), del(1)(q11), del(7)(q32), del(8)(p21),del(1)(p11), del(12)(q21), del(15)(q23q25)	add(X)(q27),add(9)(q34),add(11)(p11),add(19)(q13)			inv(1)(p34q32)	der(11)add(11)(p1?)add(11)(q24)	i(9q)		ACH-000855	KYSE-150	KYSE150		907317
CAL51_BREAST	N	N	2	DSMZ	SRR8639209			N	N	[]	[]	{}	{}	{}					No Chromothripsis Detected					ACC-302		human near-diploid karyotype with 28% tetraploidy - 46<2n>XX, no consistent abnormality detected - rare example of tumor cell line with normal karyotype - resembles published karyotype		diploid	N	46															ACH-000856	CAL-51	CAL51		910927
CAL851_BREAST	N	N	2	DSMZ	SRR8639194			Y	Y	['ecDNA', 'Linear amplification']	['AHI1', 'ALDH8A1', 'CNTD2', 'CT69', 'HBS1L', 'HMGA1P7', 'MYB', 'SGK1', 'SLC2A12']	{'amplicon1': 11.53995715253279, 'amplicon2': 7.87661003286945}	{'amplicon1': 7.132543700057667, 'amplicon2': 7.876610031617358}	{'amplicon1': 0.5959096799601409, 'amplicon2': 0.8661575349733113}										ACC-440		human flat-moded hypotriploid karyotype with 8% polyploidy - 60(57-65)<3n>XX/XXX, +2, +5, -8, -10, -12, -13, -14, -15, -16, -16, -17, -18, +?20, -21, -22, +2-4mar, +fra, add(X)(q2?), del(X)(q11), add(1)(p34), del(2)(q?11q?21)x1-2, add(2)(p2?3), der(3)?inv(3)(p24q29)add(3)(qter), der(3)del(3)(p13)dup(3)(?q13?q26)del(3)(q26qter), del(3)(q21), add(4)(q2?9), der(4)t(4;9)(p15;?q22), der(6)t(6;12)(q22-…	8	hypotriploid	N	60	57-65	3	2023-02-04	8,10,12,13,14,15,16,17,18,21,22	2,5,20		del(X)(q11),del(2)(q?11q?21)x1-2,del(3)(q21),del(7)(q32)x2,del(12)(p13)	add(X)(q2?),add(1)(p34),add(2)(p2?3),add(4)(q2?9),add(7)(p11),add(11)(q24-25)x1-2,add(17)(p13),add(19)(p13),add(21)(p11)				der(3)?inv(3)(p24q29)add(3)(qter),der(3)del(3)(p13)dup(3)(?q13?q26)del(3)(q26qter),der(4)t(4;9)(p15;?q22),der(6)t(6;12)(q22-24;q13),der(9)dup(9)(p11p24)add(9)(p24),der(15;21)(q10;q10),der(?20)t(17;20)(q12;q13)dup(17)(q1?2q2?3)			ACH-000857	CAL-85-1	CAL851		910852
DBTRG05MG_CENTRAL_NERVOUS_SYSTEM	N	N	2	ATCC,DSMZ																		DBTRG-05MG	CRL-2020	ACC-359	near tetraploid; range 87 to 91; most cells were missing copies of chromosome 10 and had extra copies of chromosome 7	human flat-moded hypotetraploid karyotype with 12% polyploidy - 81-88<4n>XXX, -X, -1, -1, -3, -4, -4, +7, +7, -10, -10, -13, -13, -14, -14, -16, +6mar, der(4)t(4;14)(p11;q11), add(5)(p15)x2, add(7)(p22)x3, del(8)(q22), inv(9)(p13q34)x1-2, add(11)(p15)x2, der(11)t(1;11)(q23;q21), del(11)(q13), add(16)(q24)x2 - +7 and -10 recurrent in gliomas - matches published karyotype	12	mix (tetraploid, hypotetraploid)	N		81-88	6		10,X,1,3,4,13,14,16	7		del(8)(q22),del(11)(q13)	add(5)(p15)x2,add(7)(p22)x3,add(11)(p15)x2,add(16)(q24)x2			inv(9)(p13q34)x1-2	der(4)t(4;14)(p11;q11),der(11)t(1;11)(q23;q21)			ACH-000863	DBTRG-05MG	DBTRG05MG		906835
KYSE450_OESOPHAGUS	N	N	2	DSMZ	SRR8652096			Y	Y	['Linear amplification', 'Complex non-cyclic', 'ecDNA']	['CASC11', 'CASC19', 'CASC21', 'CASC8', 'CCAT1', 'CCAT2', 'MYC', 'POU5F1B', 'PVT1', 'TMEM75']	{'amplicon1': 5.650721650514129, 'amplicon2': 8.413879910530056, 'amplicon3': 6.475361877930865, 'amplicon4': 7.884832875125826, 'amplicon5': 4.817011121067268, 'amplicon6': 58.21484471853769, 'amplicon7': 5.296786724011468}	{'amplicon1': 5.650721650514129, 'amplicon2': 5.560988574076935, 'amplicon3': 6.4753618673126425, 'amplicon4': 5.270179469167772, 'amplicon5': 4.817011121067268, 'amplicon6': 28.806348590755665, 'amplicon7': 5.296786724011468}	{'amplicon1': 0.4829864804191084, 'amplicon2': 0.9994182316709864, 'amplicon3': 0.6396570266999564, 'amplicon4': 2.153576946146911, 'amplicon5': 0.5798362545553053, 'amplicon6': 0.6426675314750492, 'amplicon7': 0.5686164279594084}										ACC-387		human hyperdiploid karyotype with 6.7% polyploidy - 57(49-57)<2n>, -Y, +1, +3, +3, +7, +12, +17, -18, +7mar, der(1)t(1;6)(p22;q11), add(1)(p32/34), del(2)(p23), del(3)(p22), del(4)(q21), add(5)(q35), del(6)(q25), add(7)(p22), add(8)(p23), add(9)(q34), del(11)(q14q21), add(12)(q14), del(12)(p11p12), der(14)t(8;14)(q21;p11), del(17)(p11), der(19)t(1;19)(q11;q12) - sideline with add(11)(q?23) - exte…	6.7	hyperdiploid	N	57	49-57	7		Y,18	1,3,7,12,17		del(2)(p23),del(3)(p22),del(4)(q21),del(6)(q25),del(11)(q14q21),del(12)(p11p12),del(17)(p11)	add(1)(p32/34), add(5)(q35),add(7)(p22), add(8)(p23), add(9)(q34), add(12)(q14),add(11)(q?23)				der(1)t(1;6)(p22;q11),der(14)t(8;14)(q21;p11),der(19)t(1;19)(q11;q12)			ACH-000865	KYSE-450	KYSE450		907320
CHAGOK1_LUNG	N	N	2	ATCC	SRR8639198			Y	Y	['Linear amplification', 'BFB', 'Complex non-cyclic', 'ecDNA']	['ACTRT3', 'GPR160', 'LRRC31', 'LRRC34', 'LRRIQ4', 'MECOM', 'MYNN', 'PHC3', 'PRKCI', 'SAMD7', 'SEC62', 'SKIL', 'TERC']	{'amplicon1': 6.294517011133439, 'amplicon2': 5.924664336043778, 'amplicon3': 5.244935400752577, 'amplicon4': 9.981090829827306, 'amplicon5': 23.28008789371815, 'amplicon6': 4.907073968845235, 'amplicon7': 5.686730659564508, 'amplicon8': 7.943616545093997, 'amplicon9': 5.446777858137865}	{'amplicon1': 6.294517011133439, 'amplicon2': 5.924664336043778, 'amplicon3': 5.073546410592758, 'amplicon4': 9.075239037470755, 'amplicon5': 14.408425797076683, 'amplicon6': 4.907073968845235, 'amplicon7': 4.930250058198509, 'amplicon8': 7.943616545093997, 'amplicon9': 5.204104865359625}	{'amplicon1': 0.5234275888063888, 'amplicon2': 0.8933438598082373, 'amplicon3': 0.5009727665958733, 'amplicon4': 0.6057999144658767, 'amplicon5': 2.202301606348197, 'amplicon6': 7.248712740896406e-11, 'amplicon7': 0.6011356476753151, 'amplicon8': 0.8509336970653767, 'amplicon9': 0.8974414055167639}								ChaGo-K-1	HTB-168		This is a hyperdiploid human cell line. The modal chromosome number is 52, occurring at 40% with polyploidy at 3.8%., Over 2/3 of the chromosome complement consist of those with structural rearrangements (or markers) including 1q, t(1p,16q), del(3)(p13), t(5;14)(q35;q11), t(9q;?)1, t(9q;?)2, 12p+, 20p+, t(Xq,7p)., Twenty-one other markers are common to most cells. The normal chromosomes 1,3,5,9,1…		3.8	hyperdiploid	N	52	48-57			1,3,5,9,14,15,X,Y			del(3)(p13)			t(1p;16q),t(5;14)(q35;q11), t(9q;?)1, t(9q;?)2					ACH-000867	ChaGo-K-1	CHAGOK1		687596
HS294T_SKIN			1	ATCC	SRR8652115			N	N	['Linear amplification']	[]	{'amplicon1': 7.426369784388652}	{'amplicon1': 6.052938460634439}	{'amplicon1': 1.0391734155367898}								Hs 294T	HTB-140		(P26) heteroploid with modal number = 59; Y chromosomes present			hypotriploid	N	59	58-68														ACH-000014	Hs 294T	HS294T	A101D, Hs 294.T
PFEIFFER_HAEMATOPOIETIC_AND_LYMPHOID_TISSUE	N	N	2	ATCC		SRP344044											negative					Pfeiffer	CRL-2632		The cell line contains several chromosomal abberations including the typical t(14;18)(q32;q21) translocation of follicular lymphomas.				N											t(14;18)(q32;q21)					ACH-000140	Pfeiffer	PFEIFFER
[truncated: 1,316 more rows]
[truncated: 8 more columns]

## Sheet: Sheet2
Sample_ID	ECDNA_classification	ploidy_classification	modal_range_numeric	marker chromosomes (average #)	chr_1_gains	chr_2_gains	chr_3_gains	chr_4_gains	chr_5_gains	chr_6_gains	chr_7_gains	chr_8_gains	chr_9_gains	chr_10_gains	chr_11_gains	chr_12_gains	chr_13_gains	chr_14_gains	chr_15_gains	chr_16_gains	chr_17_gains	chr_18_gains	chr_19_gains	chr_20_gains	chr_21_gains	chr_22_gains	chr_1_loss	chr_2_loss	chr_3_loss	chr_4_loss	chr_5_loss	chr_6_loss	chr_7_loss	chr_8_loss	chr_9_loss	chr_10_loss	chr_11_loss	chr_12_loss	chr_13_loss	chr_14_loss	chr_15_loss	chr_16_loss	chr_17_loss	chr_18_loss	chr_19_loss	chr_20_loss	chr_21_loss	chr_22_loss	INS_1
[truncated: 554 more rows]
[truncated: 188 more columns]

[truncated: 2 more sheets: Sheet3, Sheet4]
